# Supplementary material for: The Link Between Serum Copper and Diabetic Kidney Disease: A Plasma Proteomic Perspective
Source: J Diabetes Res. 2026 Mar 16;2026:1950326. doi: 10.1155/jdr/1950326 (PMC13140866; doi:10.1155/jdr/1950326)
Supplement: Supplementary file 2 — Supporting Information 2 Table S1: Dataset information included in MR studies. Table S2: SNP information included in MR studies. Table S3: MR results for all batches. Table S4: MR‐Steiger test results for SNPs. Table S5: Cochran’s Q test results for all batches. Table S6: Results of pleiotropic tests for all batches. Table S7: Results of two‐step mediation analysis. [file JDR-2026-1950326-s001.xlsx]

## Sheet: 1
Supplementary Table 1. Dataset information included in MR studies
Note: Trait, Phenotype of the dataset; Ncase, Number of cases; Ncontrol, Number of controls; Nsnp, Number of available SNPs.
Trait	Case	Sample size	Year	Author	Sex	Population	NSNP
Diabetic nephropathy (more control exclusions)	4111	312650	2023	FINNGEN	Males and Females	European	20167370
Copper	2603	2603	2013	Evans	Males and Females	European	2543646
APOBEC1 complementation factor	3301	3301	2018	Sun BB	Males and Females	European	10534735
Histo-blood group ABO system transferase	3301	3301	2018	Sun BB	Males and Females	European	10534735
Angiopoietin-related protein 7	3301	3301	2018	Sun BB	Males and Females	European	10534735
RNA-binding protein EWS	3301	3301	2018	Sun BB	Males and Females	European	10534735
Exosome complex component CSL4	3301	3301	2018	Sun BB	Males and Females	European	10534735
Exosome complex component RRP40	3301	3301	2018	Sun BB	Males and Females	European	10534735
Exostosin-like 2	3301	3301	2018	Sun BB	Males and Females	European	10534735
Ezrin	3301	3301	2018	Sun BB	Males and Females	European	10534735
Coagulation factor Xa	3301	3301	2018	Sun BB	Males and Females	European	10534735
Coagulation Factor X	3301	3301	2018	Sun BB	Males and Females	European	10534735
Prothrombin	3301	3301	2018	Sun BB	Males and Females	European	10534735
Tissue Factor	3301	3301	2018	Sun BB	Males and Females	European	10534735
Coagulation Factor VIII	3301	3301	2018	Sun BB	Males and Females	European	10534735
Ankyrin-2	3301	3301	2018	Sun BB	Males and Females	European	10534735
Fatty-acid amide hydrolase 2	3301	3301	2018	Sun BB	Males and Females	European	10534735
Fatty acid-binding protein, liver	3301	3301	2018	Sun BB	Males and Females	European	10534735
Fatty acid-binding protein, heart	3301	3301	2018	Sun BB	Males and Females	European	10534735
Fatty acid-binding protein, adipocyte	3301	3301	2018	Sun BB	Males and Females	European	10534735
Fatty acid-binding protein, epidermal	3301	3301	2018	Sun BB	Males and Females	European	10534735
FAS-associated factor 2	3301	3301	2018	Sun BB	Males and Females	European	10534735
Fumarylacetoacetase	3301	3301	2018	Sun BB	Males and Females	European	10534735
Fas apoptotic inhibitory molecule 3	3301	3301	2018	Sun BB	Males and Females	European	10534735
Ankyrin repeat domain-containing protein 27	3301	3301	2018	Sun BB	Males and Females	European	10534735
Protein FAM107A	3301	3301	2018	Sun BB	Males and Females	European	10534735
Protein FAM107B	3301	3301	2018	Sun BB	Males and Females	European	10534735
Protein FAM134B	3301	3301	2018	Sun BB	Males and Females	European	10534735
Protein FAM150B	3301	3301	2018	Sun BB	Males and Females	European	10534735
Protein FAM151A	3301	3301	2018	Sun BB	Males and Females	European	10534735
Membrane protein FAM159B	3301	3301	2018	Sun BB	Males and Females	European	10534735
Protein FAM163A	3301	3301	2018	Sun BB	Males and Females	European	10534735
Protein FAM163B	3301	3301	2018	Sun BB	Males and Females	European	10534735
Protein FAM171B	3301	3301	2018	Sun BB	Males and Females	European	10534735
Ankyrin repeat domain-containing protein 46	3301	3301	2018	Sun BB	Males and Females	European	10534735
Protein FAM172A	3301	3301	2018	Sun BB	Males and Females	European	10534735
Protein FAM173A	3301	3301	2018	Sun BB	Males and Females	European	10534735
Membrane protein FAM174A	3301	3301	2018	Sun BB	Males and Females	European	10534735
Membrane protein FAM174B	3301	3301	2018	Sun BB	Males and Females	European	10534735
BRISC complex subunit Abro1	3301	3301	2018	Sun BB	Males and Females	European	10534735
Protein FAM177A1	3301	3301	2018	Sun BB	Males and Females	European	10534735
Protein FAM189A2	3301	3301	2018	Sun BB	Males and Females	European	10534735
Acidic leucine-rich nuclear phosphoprotein 32 family member A	3301	3301	2018	Sun BB	Males and Females	European	10534735
Protein FAM19A2	3301	3301	2018	Sun BB	Males and Females	European	10534735
Protein FAM19A3	3301	3301	2018	Sun BB	Males and Females	European	10534735
Protein FAM19A4	3301	3301	2018	Sun BB	Males and Females	European	10534735
Protein FAM19A5	3301	3301	2018	Sun BB	Males and Females	European	10534735
Protein FAM209B	3301	3301	2018	Sun BB	Males and Females	European	10534735
Pseudokinase FAM20A	3301	3301	2018	Sun BB	Males and Females	European	10534735
Glycosaminoglycan xylosylkinase	3301	3301	2018	Sun BB	Males and Females	European	10534735
Redox-regulatory protein FAM213A	3301	3301	2018	Sun BB	Males and Females	European	10534735
Protein FAM24B	3301	3301	2018	Sun BB	Males and Females	European	10534735
Protein FAM3B	3301	3301	2018	Sun BB	Males and Females	European	10534735
Acidic leucine-rich nuclear phosphoprotein 32 family member B	3301	3301	2018	Sun BB	Males and Females	European	10534735
Protein FAM3D	3301	3301	2018	Sun BB	Males and Females	European	10534735
MIP18 family protein FAM96A	3301	3301	2018	Sun BB	Males and Females	European	10534735
E3 ubiquitin-protein ligase FANCL	3301	3301	2018	Sun BB	Males and Females	European	10534735
Prolyl endopeptidase FAP	3301	3301	2018	Sun BB	Males and Females	European	10534735
Phenylalanine--tRNA ligase, mitochondrial	3301	3301	2018	Sun BB	Males and Females	European	10534735
Tumor necrosis factor receptor superfamily member 6	3301	3301	2018	Sun BB	Males and Females	European	10534735
Tumor necrosis factor ligand superfamily member 6, soluble form	3301	3301	2018	Sun BB	Males and Females	European	10534735
Annexin A10	3301	3301	2018	Sun BB	Males and Females	European	10534735
Fetal and adult testis-expressed transcript protein	3301	3301	2018	Sun BB	Males and Females	European	10534735
Fatty acid hydroxylase domain-containing protein 2	3301	3301	2018	Sun BB	Males and Females	European	10534735
Fibulin-1	3301	3301	2018	Sun BB	Males and Females	European	10534735
Fructose-1,6-bisphosphatase 1	3301	3301	2018	Sun BB	Males and Females	European	10534735
Fructose-1,6-bisphosphatase isozyme 2	3301	3301	2018	Sun BB	Males and Females	European	10534735
F-box/LRR-repeat protein 4	3301	3301	2018	Sun BB	Males and Females	European	10534735
F-box/LRR-repeat protein 5	3301	3301	2018	Sun BB	Males and Females	European	10534735
F-box only protein 3	3301	3301	2018	Sun BB	Males and Females	European	10534735
Annexin A1	3301	3301	2018	Sun BB	Males and Females	European	10534735
High affinity immunoglobulin alpha and immunoglobulin mu Fc receptor	3301	3301	2018	Sun BB	Males and Females	European	10534735
Immunoglobulin alpha Fc receptor	3301	3301	2018	Sun BB	Males and Females	European	10534735
Low affinity immunoglobulin epsilon Fc receptor	3301	3301	2018	Sun BB	Males and Females	European	10534735
High affinity immunoglobulin gamma Fc receptor I	3301	3301	2018	Sun BB	Males and Females	European	10534735
Low affinity immunoglobulin gamma Fc region receptor II-a	3301	3301	2018	Sun BB	Males and Females	European	10534735
Low affinity immunoglobulin gamma Fc region receptor II-b	3301	3301	2018	Sun BB	Males and Females	European	10534735
Low affinity immunoglobulin gamma Fc region receptor III-B	3301	3301	2018	Sun BB	Males and Females	European	10534735
Ficolin-1	3301	3301	2018	Sun BB	Males and Females	European	10534735
Ficolin-2	3301	3301	2018	Sun BB	Males and Females	European	10534735
Fc receptor-like protein 1	3301	3301	2018	Sun BB	Males and Females	European	10534735
Annexin A2	3301	3301	2018	Sun BB	Males and Females	European	10534735
Fc receptor-like protein 2	3301	3301	2018	Sun BB	Males and Females	European	10534735
Fc receptor-like protein 3	3301	3301	2018	Sun BB	Males and Females	European	10534735
Fc receptor-like protein 4	3301	3301	2018	Sun BB	Males and Females	European	10534735
Fc receptor-like protein 5	3301	3301	2018	Sun BB	Males and Females	European	10534735
Fc receptor-like protein 6	3301	3301	2018	Sun BB	Males and Females	European	10534735
Flap endonuclease 1	3301	3301	2018	Sun BB	Males and Females	European	10534735
D-dimer	3301	3301	2018	Sun BB	Males and Females	European	10534735
Fibroblast growth factor 10	3301	3301	2018	Sun BB	Males and Females	European	10534735
Fibroblast growth factor 1	3301	3301	2018	Sun BB	Males and Females	European	10534735
Fibroblast growth factor 16	3301	3301	2018	Sun BB	Males and Females	European	10534735
Fibroblast growth factor 19	3301	3301	2018	Sun BB	Males and Females	European	10534735
Fibroblast growth factor 20	3301	3301	2018	Sun BB	Males and Females	European	10534735
Fibroblast growth factor 23	3301	3301	2018	Sun BB	Males and Females	European	10534735
Fibroblast growth factor 4	3301	3301	2018	Sun BB	Males and Females	European	10534735
Fibroblast growth factor 5	3301	3301	2018	Sun BB	Males and Females	European	10534735
Fibroblast growth factor 6	3301	3301	2018	Sun BB	Males and Females	European	10534735
Fibroblast growth factor 7	3301	3301	2018	Sun BB	Males and Females	European	10534735
Fibroblast growth factor 8 isoform B	3301	3301	2018	Sun BB	Males and Females	European	10534735
Acetyl-CoA carboxylase 2	3301	3301	2018	Sun BB	Males and Females	European	10534735
Annexin A9	3301	3301	2018	Sun BB	Males and Females	European	10534735
Fibroblast growth factor 8 isoform A	3301	3301	2018	Sun BB	Males and Females	European	10534735
Fibroblast growth factor 9	3301	3301	2018	Sun BB	Males and Females	European	10534735
Fibroblast growth factor receptor 2	3301	3301	2018	Sun BB	Males and Females	European	10534735
Fibroblast growth factor receptor 3	3301	3301	2018	Sun BB	Males and Females	European	10534735
Fibroblast growth factor receptor 4	3301	3301	2018	Sun BB	Males and Females	European	10534735
Tyrosine-protein kinase Fgr	3301	3301	2018	Sun BB	Males and Females	European	10534735
Bis(5'-adenosyl)-triphosphatase	3301	3301	2018	Sun BB	Males and Females	European	10534735
Fibrinogen C domain-containing protein 1	3301	3301	2018	Sun BB	Males and Females	European	10534735
Polyphosphoinositide phosphatase	3301	3301	2018	Sun BB	Males and Females	European	10534735
Retina-specific copper amine oxidase	3301	3301	2018	Sun BB	Males and Females	European	10534735
Vascular endothelial growth factor D	3301	3301	2018	Sun BB	Males and Females	European	10534735
Four-jointed box protein 1	3301	3301	2018	Sun BB	Males and Females	European	10534735
Peptidyl-prolyl cis-trans isomerase FKBP14	3301	3301	2018	Sun BB	Males and Females	European	10534735
Peptidyl-prolyl cis-trans isomerase FKBP2	3301	3301	2018	Sun BB	Males and Females	European	10534735
Inactive peptidyl-prolyl cis-trans isomerase FKBP6	3301	3301	2018	Sun BB	Males and Females	European	10534735
Peptidyl-prolyl cis-trans isomerase FKBP7	3301	3301	2018	Sun BB	Males and Females	European	10534735
Filamin-A	3301	3301	2018	Sun BB	Males and Females	European	10534735
AP-4 complex subunit mu-1	3301	3301	2018	Sun BB	Males and Females	European	10534735
Leucine-rich repeat transmembrane protein FLRT1	3301	3301	2018	Sun BB	Males and Females	European	10534735
Leucine-rich repeat transmembrane protein FLRT2	3301	3301	2018	Sun BB	Males and Females	European	10534735
Leucine-rich repeat transmembrane protein FLRT3	3301	3301	2018	Sun BB	Males and Females	European	10534735
Receptor-type tyrosine-protein kinase FLT3	3301	3301	2018	Sun BB	Males and Females	European	10534735
Fms-related tyrosine kinase 3 ligand	3301	3301	2018	Sun BB	Males and Females	European	10534735
Vascular endothelial growth factor receptor 3	3301	3301	2018	Sun BB	Males and Females	European	10534735
Apoptotic protease-activating factor 1	3301	3301	2018	Sun BB	Males and Females	European	10534735
Feline leukemia virus subgroup C receptor-related protein 1	3301	3301	2018	Sun BB	Males and Females	European	10534735
Fibronectin Fragment 4	3301	3301	2018	Sun BB	Males and Females	European	10534735
Fibronectin type III domain-containing protein 4	3301	3301	2018	Sun BB	Males and Females	European	10534735
Fibronectin type III domain-containing protein 5	3301	3301	2018	Sun BB	Males and Females	European	10534735
Glutamate carboxypeptidase 2	3301	3301	2018	Sun BB	Males and Females	European	10534735
Forkhead box protein C2	3301	3301	2018	Sun BB	Males and Females	European	10534735
Forkhead box protein J2	3301	3301	2018	Sun BB	Males and Females	European	10534735
Forkhead box protein L2	3301	3301	2018	Sun BB	Males and Females	European	10534735
Tyrosine-protein kinase FRK	3301	3301	2018	Sun BB	Males and Females	European	10534735
Amyloid beta A4 precursor protein-binding family B member 1	3301	3301	2018	Sun BB	Males and Females	European	10534735
Secreted frizzled-related protein 3	3301	3301	2018	Sun BB	Males and Females	European	10534735
Follistatin	3301	3301	2018	Sun BB	Males and Females	European	10534735
Follistatin-related protein 1	3301	3301	2018	Sun BB	Males and Females	European	10534735
Follistatin-related protein 3	3301	3301	2018	Sun BB	Males and Females	European	10534735
Follistatin-related protein 4	3301	3301	2018	Sun BB	Males and Females	European	10534735
Follistatin-related protein 5	3301	3301	2018	Sun BB	Males and Females	European	10534735
Ferritin	3301	3301	2018	Sun BB	Males and Females	European	10534735
Furin	3301	3301	2018	Sun BB	Males and Females	European	10534735
Alpha-(1,3)-fucosyltransferase 10	3301	3301	2018	Sun BB	Males and Females	European	10534735
Galactoside 3(4)-L-fucosyltransferase	3301	3301	2018	Sun BB	Males and Females	European	10534735
Alpha-(1,3)-fucosyltransferase 5	3301	3301	2018	Sun BB	Males and Females	European	10534735
Alpha-(1,6)-fucosyltransferase	3301	3301	2018	Sun BB	Males and Females	European	10534735
Alpha-(1,3)-fucosyltransferase 9	3301	3301	2018	Sun BB	Males and Females	European	10534735
Fragile X mental retardation syndrome-related protein 1	3301	3301	2018	Sun BB	Males and Females	European	10534735
Tyrosine-protein kinase Fyn	3301	3301	2018	Sun BB	Males and Females	European	10534735
G0/G1 switch protein 2	3301	3301	2018	Sun BB	Males and Females	European	10534735
Protein G6b	3301	3301	2018	Sun BB	Males and Females	European	10534735
Amyloid beta A4 precursor protein-binding family B member 2	3301	3301	2018	Sun BB	Males and Females	European	10534735
Gamma-aminobutyric acid receptor-associated protein-like 1	3301	3301	2018	Sun BB	Males and Females	European	10534735
Gamma-aminobutyric acid receptor-associated protein-like 2	3301	3301	2018	Sun BB	Males and Females	European	10534735
Gamma-aminobutyric acid type B receptor subunit 2	3301	3301	2018	Sun BB	Males and Females	European	10534735
Growth arrest and DNA damage-inducible proteins-interacting protein 1	3301	3301	2018	Sun BB	Males and Females	European	10534735
Galanin peptides	3301	3301	2018	Sun BB	Males and Females	European	10534735
Polypeptide N-acetylgalactosaminyltransferase 10	3301	3301	2018	Sun BB	Males and Females	European	10534735
Polypeptide N-acetylgalactosaminyltransferase 11	3301	3301	2018	Sun BB	Males and Females	European	10534735
Polypeptide N-acetylgalactosaminyltransferase 16	3301	3301	2018	Sun BB	Males and Females	European	10534735
Polypeptide N-acetylgalactosaminyltransferase 1	3301	3301	2018	Sun BB	Males and Females	European	10534735
Polypeptide N-acetylgalactosaminyltransferase 2	3301	3301	2018	Sun BB	Males and Females	European	10534735
Polypeptide N-acetylgalactosaminyltransferase 3	3301	3301	2018	Sun BB	Males and Females	European	10534735
N-acetylgalactosaminyltransferase 7	3301	3301	2018	Sun BB	Males and Females	European	10534735
Galanin-like peptide	3301	3301	2018	Sun BB	Males and Females	European	10534735
Gigaxonin	3301	3301	2018	Sun BB	Males and Females	European	10534735
Glyceraldehyde-3-phosphate dehydrogenase, testis-specific	3301	3301	2018	Sun BB	Males and Females	European	10534735
Growth arrest-specific protein 1	3301	3301	2018	Sun BB	Males and Females	European	10534735
Guanylate-binding protein 6	3301	3301	2018	Sun BB	Males and Females	European	10534735
Vitamin D-binding protein	3301	3301	2018	Sun BB	Males and Females	European	10534735
Amyloid beta A4 precursor protein-binding family B member 3	3301	3301	2018	Sun BB	Males and Females	European	10534735
Grancalcin	3301	3301	2018	Sun BB	Males and Females	European	10534735
Glucagon	3301	3301	2018	Sun BB	Males and Females	European	10534735
GTP cyclohydrolase 1	3301	3301	2018	Sun BB	Males and Females	European	10534735
Glucokinase	3301	3301	2018	Sun BB	Males and Females	European	10534735
Glucokinase regulatory protein	3301	3301	2018	Sun BB	Males and Females	European	10534735
Beta-1,3-galactosyl-O-glycosyl-glycoprotein beta-1,6-N-acetylglucosaminyltransferase	3301	3301	2018	Sun BB	Males and Females	European	10534735
N-acetyllactosaminide beta-1,6-N-acetylglucosaminyl-transferase, isoform C	3301	3301	2018	Sun BB	Males and Females	European	10534735
Beta-1,3-galactosyl-O-glycosyl-glycoprotein beta-1,6-N-acetylglucosaminyltransferase 4	3301	3301	2018	Sun BB	Males and Females	European	10534735
Guanine deaminase	3301	3301	2018	Sun BB	Males and Females	European	10534735
Protein APCDD1	3301	3301	2018	Sun BB	Males and Females	European	10534735
Growth/differentiation factor 11	3301	3301	2018	Sun BB	Males and Females	European	10534735
Growth/differentiation factor 11/8	3301	3301	2018	Sun BB	Males and Females	European	10534735
Growth/differentiation factor 15	3301	3301	2018	Sun BB	Males and Females	European	10534735
Growth/differentiation factor 5	3301	3301	2018	Sun BB	Males and Females	European	10534735
Growth/differentiation factor 9	3301	3301	2018	Sun BB	Males and Females	European	10534735
Glial cell line-derived neurotrophic factor	3301	3301	2018	Sun BB	Males and Females	European	10534735
GTP-binding protein GEM	3301	3301	2018	Sun BB	Males and Females	European	10534735
Aggrecan core protein	3301	3301	2018	Sun BB	Males and Females	European	10534735
Serum amyloid P-component	3301	3301	2018	Sun BB	Males and Females	European	10534735
Glial fibrillary acidic protein	3301	3301	2018	Sun BB	Males and Females	European	10534735
GDNF family receptor alpha-1	3301	3301	2018	Sun BB	Males and Females	European	10534735
GDNF family receptor alpha-2	3301	3301	2018	Sun BB	Males and Females	European	10534735
GDNF family receptor alpha-3	3301	3301	2018	Sun BB	Males and Females	European	10534735
GDNF family receptor alpha-like	3301	3301	2018	Sun BB	Males and Females	European	10534735
ADP-ribosylation factor-binding protein GGA1	3301	3301	2018	Sun BB	Males and Females	European	10534735
ADP-ribosylation factor-binding protein GGA3	3301	3301	2018	Sun BB	Males and Females	European	10534735
Gamma-glutamyl hydrolase	3301	3301	2018	Sun BB	Males and Females	European	10534735
Inactive gamma-glutamyltranspeptidase 2	3301	3301	2018	Sun BB	Males and Females	European	10534735
Somatotropin	3301	3301	2018	Sun BB	Males and Females	European	10534735
DNA-(apurinic or apyrimidinic site) lyase	3301	3301	2018	Sun BB	Males and Females	European	10534735
GH3 domain-containing protein	3301	3301	2018	Sun BB	Males and Females	European	10534735
Growth hormone receptor	3301	3301	2018	Sun BB	Males and Females	European	10534735
Appetite-regulating hormone	3301	3301	2018	Sun BB	Males and Females	European	10534735
Gap junction alpha-1 protein	3301	3301	2018	Sun BB	Males and Females	European	10534735
Gap junction alpha-8 protein	3301	3301	2018	Sun BB	Males and Females	European	10534735
Gap junction delta-2 protein	3301	3301	2018	Sun BB	Males and Females	European	10534735
D-glucuronyl C5-epimerase	3301	3301	2018	Sun BB	Males and Females	European	10534735
Glioma pathogenesis-related protein 1	3301	3301	2018	Sun BB	Males and Females	European	10534735
Lactoylglutathione lyase	3301	3301	2018	Sun BB	Males and Females	European	10534735
Glucagon-like peptide 1 receptor	3301	3301	2018	Sun BB	Males and Females	European	10534735
Amyloid-like protein 2	3301	3301	2018	Sun BB	Males and Females	European	10534735
Glutaredoxin-2, mitochondrial	3301	3301	2018	Sun BB	Males and Females	European	10534735
Glycosyltransferase 8 domain-containing protein 1	3301	3301	2018	Sun BB	Males and Females	European	10534735
Glycolipid transfer protein	3301	3301	2018	Sun BB	Males and Females	European	10534735
Glycolipid transfer protein domain-containing protein 2	3301	3301	2018	Sun BB	Males and Females	European	10534735
Glucocorticoid modulatory element-binding protein 2	3301	3301	2018	Sun BB	Males and Females	European	10534735
Glia maturation factor gamma	3301	3301	2018	Sun BB	Males and Females	European	10534735
Guanine nucleotide-binding protein G(k) subunit alpha	3301	3301	2018	Sun BB	Males and Females	European	10534735
Guanine nucleotide-binding protein G(I)/G(S)/G(O) subunit gamma-T2	3301	3301	2018	Sun BB	Males and Females	European	10534735
Granulysin	3301	3301	2018	Sun BB	Males and Females	European	10534735
Glycine N-methyltransferase	3301	3301	2018	Sun BB	Males and Females	European	10534735
Glucosamine-6-phosphate isomerase 1	3301	3301	2018	Sun BB	Males and Females	European	10534735
Glucosamine 6-phosphate N-acetyltransferase	3301	3301	2018	Sun BB	Males and Females	European	10534735
N-acetylglucosamine-1-phosphotransferase subunit gamma	3301	3301	2018	Sun BB	Males and Females	European	10534735
Progonadoliberin-1	3301	3301	2018	Sun BB	Males and Females	European	10534735
Progonadoliberin-2	3301	3301	2018	Sun BB	Males and Females	European	10534735
N-acetylglucosamine-6-sulfatase	3301	3301	2018	Sun BB	Males and Females	European	10534735
Golgi membrane protein 1	3301	3301	2018	Sun BB	Males and Females	European	10534735
RAB6-interacting golgin	3301	3301	2018	Sun BB	Males and Females	European	10534735
Adipocyte plasma membrane-associated protein	3301	3301	2018	Sun BB	Males and Females	European	10534735
Golgi SNAP receptor complex member 1	3301	3301	2018	Sun BB	Males and Females	European	10534735
Aspartate aminotransferase, cytoplasmic	3301	3301	2018	Sun BB	Males and Females	European	10534735
Platelet glycoprotein Ib alpha chain	3301	3301	2018	Sun BB	Males and Females	European	10534735
Platelet glycoprotein V	3301	3301	2018	Sun BB	Males and Females	European	10534735
Cell surface A33 antigen	3301	3301	2018	Sun BB	Males and Females	European	10534735
Glypican-1	3301	3301	2018	Sun BB	Males and Females	European	10534735
Glypican-3	3301	3301	2018	Sun BB	Males and Females	European	10534735
Glypican-5	3301	3301	2018	Sun BB	Males and Females	European	10534735
Glypican-6	3301	3301	2018	Sun BB	Males and Females	European	10534735
Glycerophosphocholine phosphodiesterase GPCPD1	3301	3301	2018	Sun BB	Males and Females	European	10534735
Apolipoprotein A-V	3301	3301	2018	Sun BB	Males and Females	European	10534735
Glycerol-3-phosphate dehydrogenase 1-like protein	3301	3301	2018	Sun BB	Males and Females	European	10534735
Glycoprotein hormone alpha-2	3301	3301	2018	Sun BB	Males and Females	European	10534735
Glucose-6-phosphate isomerase	3301	3301	2018	Sun BB	Males and Females	European	10534735
Phosphatidylinositol-glycan-specific phospholipase D	3301	3301	2018	Sun BB	Males and Females	European	10534735
Transmembrane glycoprotein NMB	3301	3301	2018	Sun BB	Males and Females	European	10534735
Probable G-protein coupled receptor 101	3301	3301	2018	Sun BB	Males and Females	European	10534735
Protein GPR107	3301	3301	2018	Sun BB	Males and Females	European	10534735
Probable G-protein coupled receptor 135	3301	3301	2018	Sun BB	Males and Females	European	10534735
G-protein coupled receptor 26	3301	3301	2018	Sun BB	Males and Females	European	10534735
Alanine aminotransferase 1	3301	3301	2018	Sun BB	Males and Females	European	10534735
Glutathione peroxidase 7	3301	3301	2018	Sun BB	Males and Females	European	10534735
GRAM domain-containing protein 1C	3301	3301	2018	Sun BB	Males and Females	European	10534735
GRB2-related adapter protein	3301	3301	2018	Sun BB	Males and Females	European	10534735
GRB2-related adapter protein 2	3301	3301	2018	Sun BB	Males and Females	European	10534735
Apolipoprotein B	3301	3301	2018	Sun BB	Males and Females	European	10534735
Growth factor receptor-bound protein 14	3301	3301	2018	Sun BB	Males and Females	European	10534735
Growth factor receptor-bound protein 2	3301	3301	2018	Sun BB	Males and Females	European	10534735
Growth factor receptor-bound protein 7	3301	3301	2018	Sun BB	Males and Females	European	10534735
Gremlin-1	3301	3301	2018	Sun BB	Males and Females	European	10534735
Gremlin-2	3301	3301	2018	Sun BB	Males and Females	European	10534735
Glutamate receptor 4	3301	3301	2018	Sun BB	Males and Females	European	10534735
Glutamate receptor ionotropic, delta-2	3301	3301	2018	Sun BB	Males and Females	European	10534735
Granulins	3301	3301	2018	Sun BB	Males and Females	European	10534735
Gastrin-releasing peptide	3301	3301	2018	Sun BB	Males and Females	European	10534735
DNA dC->dU-editing enzyme APOBEC-3G	3301	3301	2018	Sun BB	Males and Females	European	10534735
GrpE protein homolog 1, mitochondrial	3301	3301	2018	Sun BB	Males and Females	European	10534735
GSK3-beta interaction protein	3301	3301	2018	Sun BB	Males and Females	European	10534735
Glutathione S-transferase A1	3301	3301	2018	Sun BB	Males and Females	European	10534735
Glutathione S-transferase A3	3301	3301	2018	Sun BB	Males and Females	European	10534735
Glutathione S-transferase A4	3301	3301	2018	Sun BB	Males and Females	European	10534735
Glutathione S-transferase kappa 1	3301	3301	2018	Sun BB	Males and Females	European	10534735
Glutathione S-transferase Mu 1	3301	3301	2018	Sun BB	Males and Females	European	10534735
Glutathione S-transferase omega-1	3301	3301	2018	Sun BB	Males and Females	European	10534735
Glutathione S-transferase P	3301	3301	2018	Sun BB	Males and Females	European	10534735
Apolipoprotein D	3301	3301	2018	Sun BB	Males and Females	European	10534735
Glutathione S-transferase theta-2B	3301	3301	2018	Sun BB	Males and Females	European	10534735
General transcription factor II-I	3301	3301	2018	Sun BB	Males and Females	European	10534735
Guanylyl cyclase-activating protein 1	3301	3301	2018	Sun BB	Males and Females	European	10534735
Guanylate cyclase activator 2B	3301	3301	2018	Sun BB	Males and Females	European	10534735
Glucoside xylosyltransferase 1	3301	3301	2018	Sun BB	Males and Females	European	10534735
Glycophorin-A	3301	3301	2018	Sun BB	Males and Females	European	10534735
Granzyme A	3301	3301	2018	Sun BB	Males and Females	European	10534735
Granzyme B	3301	3301	2018	Sun BB	Males and Females	European	10534735
Arf-GAP with coiled-coil, ANK repeat and PH domain-containing protein 2	3301	3301	2018	Sun BB	Males and Females	European	10534735
Granzyme H	3301	3301	2018	Sun BB	Males and Females	European	10534735
Granzyme K	3301	3301	2018	Sun BB	Males and Females	European	10534735
Granzyme M	3301	3301	2018	Sun BB	Males and Females	European	10534735
Histone H1x	3301	3301	2018	Sun BB	Males and Females	European	10534735
Histone H2A.z	3301	3301	2018	Sun BB	Males and Females	European	10534735
GDH/6PGL endoplasmic bifunctional protein	3301	3301	2018	Sun BB	Males and Females	European	10534735
3-hydroxyanthranilate 3,4-dioxygenase	3301	3301	2018	Sun BB	Males and Females	European	10534735
Hepcidin	3301	3301	2018	Sun BB	Males and Females	European	10534735
Hyaluronan and proteoglycan link protein 1	3301	3301	2018	Sun BB	Males and Females	European	10534735
Histone acetyltransferase type B catalytic subunit	3301	3301	2018	Sun BB	Males and Females	European	10534735
Apolipoprotein E (isoform E3)	3301	3301	2018	Sun BB	Males and Females	European	10534735
Hepatitis A virus cellular receptor 1	3301	3301	2018	Sun BB	Males and Females	European	10534735
Hepatitis A virus cellular receptor 2	3301	3301	2018	Sun BB	Males and Females	European	10534735
Heparin-binding EGF-like growth factor	3301	3301	2018	Sun BB	Males and Females	European	10534735
Hemoglobin subunit gamma-1	3301	3301	2018	Sun BB	Males and Females	European	10534735
Hemoglobin subunit theta-1	3301	3301	2018	Sun BB	Males and Females	European	10534735
Hemoglobin subunit zeta	3301	3301	2018	Sun BB	Males and Females	European	10534735
Hydroxycarboxylic acid receptor 2	3301	3301	2018	Sun BB	Males and Females	European	10534735
Tyrosine-protein kinase HCK	3301	3301	2018	Sun BB	Males and Females	European	10534735
Apolipoprotein E (isoform E2)	3301	3301	2018	Sun BB	Males and Females	European	10534735
Histone deacetylase 8	3301	3301	2018	Sun BB	Males and Females	European	10534735
Hepatoma-derived growth factor-related protein 2	3301	3301	2018	Sun BB	Males and Females	European	10534735
Haloacid dehalogenase-like hydrolase domain-containing protein 2	3301	3301	2018	Sun BB	Males and Females	European	10534735
Vigilin	3301	3301	2018	Sun BB	Males and Females	European	10534735
E3 ubiquitin-protein ligase HECW1	3301	3301	2018	Sun BB	Males and Females	European	10534735
Protein HEG homolog 1	3301	3301	2018	Sun BB	Males and Females	European	10534735
HEPACAM family member 2	3301	3301	2018	Sun BB	Males and Females	European	10534735
Hephaestin-like protein 1	3301	3301	2018	Sun BB	Males and Females	European	10534735
Probable E3 ubiquitin-protein ligase HERC1	3301	3301	2018	Sun BB	Males and Females	European	10534735
Apolipoprotein F	3301	3301	2018	Sun BB	Males and Females	European	10534735
Probable E3 ubiquitin-protein ligase HERC4	3301	3301	2018	Sun BB	Males and Females	European	10534735
E3 ISG15--protein ligase HERC5	3301	3301	2018	Sun BB	Males and Females	European	10534735
Hemojuvelin	3301	3301	2018	Sun BB	Males and Females	European	10534735
Homogentisate 1,2-dioxygenase	3301	3301	2018	Sun BB	Males and Females	European	10534735
Hepatocyte growth factor	3301	3301	2018	Sun BB	Males and Females	European	10534735
Hepatocyte growth factor-regulated tyrosine kinase substrate	3301	3301	2018	Sun BB	Males and Females	European	10534735
HERV-H LTR-associating protein 2	3301	3301	2018	Sun BB	Males and Females	European	10534735
Hypoxia-inducible factor 1-alpha	3301	3301	2018	Sun BB	Males and Females	European	10534735
Histidine triad nucleotide-binding protein 1	3301	3301	2018	Sun BB	Males and Females	European	10534735
Histidine triad nucleotide-binding protein 2, mitochondrial	3301	3301	2018	Sun BB	Males and Females	European	10534735
Apolipoprotein L1	3301	3301	2018	Sun BB	Males and Females	European	10534735
Homeodomain-interacting protein kinase 3	3301	3301	2018	Sun BB	Males and Females	European	10534735
Histone H1.2	3301	3301	2018	Sun BB	Males and Females	European	10534735
Histone H2A type 3	3301	3301	2018	Sun BB	Males and Females	European	10534735
Hexokinase-1	3301	3301	2018	Sun BB	Males and Females	European	10534735
Hexokinase-2	3301	3301	2018	Sun BB	Males and Females	European	10534735
HLA class II histocompatibility antigen, DM alpha chain	3301	3301	2018	Sun BB	Males and Females	European	10534735
HLA class II histocompatibility antigen, DP beta 1 chain	3301	3301	2018	Sun BB	Males and Females	European	10534735
HLA class II histocompatibility antigen, DQ alpha 2 chain	3301	3301	2018	Sun BB	Males and Females	European	10534735
Porphobilinogen deaminase	3301	3301	2018	Sun BB	Males and Females	European	10534735
High mobility group protein 20A	3301	3301	2018	Sun BB	Males and Females	European	10534735
SWI/SNF-related matrix-associated actin-dependent regulator of chromatin subfamily E member 1-related	3301	3301	2018	Sun BB	Males and Females	European	10534735
High mobility group protein B1	3301	3301	2018	Sun BB	Males and Females	European	10534735
High mobility group protein B2	3301	3301	2018	Sun BB	Males and Females	European	10534735
High mobility group protein B3	3301	3301	2018	Sun BB	Males and Females	European	10534735
3-hydroxy-3-methylglutaryl-coenzyme A reductase	3301	3301	2018	Sun BB	Males and Females	European	10534735
Hydroxymethylglutaryl-CoA synthase, cytoplasmic	3301	3301	2018	Sun BB	Males and Females	European	10534735
Hydroxymethylglutaryl-CoA synthase, mitochondrial	3301	3301	2018	Sun BB	Males and Females	European	10534735
Non-histone chromosomal protein HMG-14	3301	3301	2018	Sun BB	Males and Females	European	10534735
Heme oxygenase 2	3301	3301	2018	Sun BB	Males and Females	European	10534735
Hepatocyte nuclear factor 1-alpha	3301	3301	2018	Sun BB	Males and Females	European	10534735
Apolipoprotein M	3301	3301	2018	Sun BB	Males and Females	European	10534735
Hepatocyte nuclear factor 4-alpha	3301	3301	2018	Sun BB	Males and Females	European	10534735
Heterogeneous nuclear ribonucleoproteins A2/B1	3301	3301	2018	Sun BB	Males and Females	European	10534735
Heterogeneous nuclear ribonucleoprotein A/B	3301	3301	2018	Sun BB	Males and Females	European	10534735
Heterogeneous nuclear ribonucleoproteins C1/C2	3301	3301	2018	Sun BB	Males and Females	European	10534735
Heterogeneous nuclear ribonucleoprotein D-like	3301	3301	2018	Sun BB	Males and Females	European	10534735
Heterogeneous nuclear ribonucleoprotein K	3301	3301	2018	Sun BB	Males and Females	European	10534735
Heterogeneous nuclear ribonucleoprotein M	3301	3301	2018	Sun BB	Males and Females	European	10534735
4-hydroxy-2-oxoglutarate aldolase, mitochondrial	3301	3301	2018	Sun BB	Males and Females	European	10534735
Haptoglobin	3301	3301	2018	Sun BB	Males and Females	European	10534735
15-hydroxyprostaglandin dehydrogenase [NAD(+)]	3301	3301	2018	Sun BB	Males and Females	European	10534735
Hematopoietic prostaglandin D synthase	3301	3301	2018	Sun BB	Males and Females	European	10534735
HRAS-like suppressor 2	3301	3301	2018	Sun BB	Males and Females	European	10534735
Activator of apoptosis harakiri	3301	3301	2018	Sun BB	Males and Females	European	10534735
Ribonuclease UK114	3301	3301	2018	Sun BB	Males and Females	European	10534735
Heparan sulfate glucosamine 3-O-sulfotransferase 3A1	3301	3301	2018	Sun BB	Males and Females	European	10534735
Heparan sulfate glucosamine 3-O-sulfotransferase 3B1	3301	3301	2018	Sun BB	Males and Females	European	10534735
Heparan sulfate glucosamine 3-O-sulfotransferase 4	3301	3301	2018	Sun BB	Males and Females	European	10534735
Heparan-sulfate 6-O-sulfotransferase 1	3301	3301	2018	Sun BB	Males and Females	European	10534735
Heparan-sulfate 6-O-sulfotransferase 2	3301	3301	2018	Sun BB	Males and Females	European	10534735
MICOS complex subunit MIC26	3301	3301	2018	Sun BB	Males and Females	European	10534735
3-hydroxyacyl-CoA dehydrogenase type-2	3301	3301	2018	Sun BB	Males and Females	European	10534735
17-beta-hydroxysteroid dehydrogenase 14	3301	3301	2018	Sun BB	Males and Females	European	10534735
Estradiol 17-beta-dehydrogenase 1	3301	3301	2018	Sun BB	Males and Females	European	10534735
Estradiol 17-beta-dehydrogenase 2	3301	3301	2018	Sun BB	Males and Females	European	10534735
Heat shock protein HSP 90-alpha/beta	3301	3301	2018	Sun BB	Males and Females	European	10534735
Heat shock protein HSP 90-beta	3301	3301	2018	Sun BB	Males and Females	European	10534735
Endoplasmin	3301	3301	2018	Sun BB	Males and Females	European	10534735
Heat shock 70 kDa protein 1-like	3301	3301	2018	Sun BB	Males and Females	European	10534735
Heat shock 70 kDa protein 6	3301	3301	2018	Sun BB	Males and Females	European	10534735
Oxidoreductase HTATIP2	3301	3301	2018	Sun BB	Males and Females	European	10534735
Amyloid beta A4 protein	3301	3301	2018	Sun BB	Males and Females	European	10534735
Histatin-1	3301	3301	2018	Sun BB	Males and Females	European	10534735
Serine protease HTRA2, mitochondrial	3301	3301	2018	Sun BB	Males and Females	European	10534735
Hyaluronidase-1	3301	3301	2018	Sun BB	Males and Females	European	10534735
Isoleucine--tRNA ligase, cytoplasmic	3301	3301	2018	Sun BB	Males and Females	European	10534735
Bone sialoprotein 2	3301	3301	2018	Sun BB	Males and Females	European	10534735
Intercellular adhesion molecule 1	3301	3301	2018	Sun BB	Males and Females	European	10534735
Intercellular adhesion molecule 2	3301	3301	2018	Sun BB	Males and Females	European	10534735
Intercellular adhesion molecule 3	3301	3301	2018	Sun BB	Males and Females	European	10534735
Acyl-CoA-binding domain-containing protein 6	3301	3301	2018	Sun BB	Males and Females	European	10534735
DCC-interacting protein 13-alpha	3301	3301	2018	Sun BB	Males and Females	European	10534735
Intercellular adhesion molecule 4	3301	3301	2018	Sun BB	Males and Females	European	10534735
Intercellular adhesion molecule 5	3301	3301	2018	Sun BB	Males and Females	European	10534735
Inducible T-cell costimulator	3301	3301	2018	Sun BB	Males and Females	European	10534735
ICOS ligand	3301	3301	2018	Sun BB	Males and Females	European	10534735
DNA-binding protein inhibitor ID-1	3301	3301	2018	Sun BB	Males and Females	European	10534735
DNA-binding protein inhibitor ID-2	3301	3301	2018	Sun BB	Males and Females	European	10534735
Insulin-degrading enzyme	3301	3301	2018	Sun BB	Males and Females	European	10534735
Amphiregulin	3301	3301	2018	Sun BB	Males and Females	European	10534735
Indoleamine 2,3-dioxygenase 1	3301	3301	2018	Sun BB	Males and Females	European	10534735
Alpha-L-iduronidase	3301	3301	2018	Sun BB	Males and Females	European	10534735
Radiation-inducible immediate-early gene IEX-1	3301	3301	2018	Sun BB	Males and Females	European	10534735
Immediate early response 3-interacting protein 1	3301	3301	2018	Sun BB	Males and Females	European	10534735
Gamma-interferon-inducible protein 16	3301	3301	2018	Sun BB	Males and Females	European	10534735
Interferon-induced protein with tetratricopeptide repeats 2	3301	3301	2018	Sun BB	Males and Females	European	10534735
Interferon-induced protein with tetratricopeptide repeats 3	3301	3301	2018	Sun BB	Males and Females	European	10534735
Interferon alpha-10	3301	3301	2018	Sun BB	Males and Females	European	10534735
ADP-ribosylation factor 3	3301	3301	2018	Sun BB	Males and Females	European	10534735
Interferon alpha-14	3301	3301	2018	Sun BB	Males and Females	European	10534735
Interferon alpha-4	3301	3301	2018	Sun BB	Males and Females	European	10534735
Interferon alpha-5	3301	3301	2018	Sun BB	Males and Females	European	10534735
Interferon alpha-6	3301	3301	2018	Sun BB	Males and Females	European	10534735
Interferon alpha-7	3301	3301	2018	Sun BB	Males and Females	European	10534735
Interferon alpha-8	3301	3301	2018	Sun BB	Males and Females	European	10534735
Interferon alpha/beta receptor 1	3301	3301	2018	Sun BB	Males and Females	European	10534735
Interferon beta	3301	3301	2018	Sun BB	Males and Females	European	10534735
Interferon gamma	3301	3301	2018	Sun BB	Males and Females	European	10534735
ADP-ribosylation factor 6	3301	3301	2018	Sun BB	Males and Females	European	10534735
Interferon gamma receptor 1	3301	3301	2018	Sun BB	Males and Females	European	10534735
Interferon gamma receptor 2	3301	3301	2018	Sun BB	Males and Females	European	10534735
Interferon lambda-1	3301	3301	2018	Sun BB	Males and Females	European	10534735
Interferon lambda-2	3301	3301	2018	Sun BB	Males and Females	European	10534735
Interferon lambda receptor 1	3301	3301	2018	Sun BB	Males and Females	European	10534735
Interferon omega-1	3301	3301	2018	Sun BB	Males and Females	European	10534735
Immunoglobulin-binding protein 1	3301	3301	2018	Sun BB	Males and Females	European	10534735
ADP-ribosylation factor GTPase-activating protein 2	3301	3301	2018	Sun BB	Males and Females	European	10534735
Immunoglobulin superfamily DCC subclass member 3	3301	3301	2018	Sun BB	Males and Females	European	10534735
Immunoglobulin superfamily DCC subclass member 4	3301	3301	2018	Sun BB	Males and Females	European	10534735
Insulin-like growth factor I	3301	3301	2018	Sun BB	Males and Females	European	10534735
Insulin-like growth factor 1 receptor	3301	3301	2018	Sun BB	Males and Females	European	10534735
Cation-independent mannose-6-phosphate receptor	3301	3301	2018	Sun BB	Males and Females	European	10534735
Insulin-like growth factor-binding protein 1	3301	3301	2018	Sun BB	Males and Females	European	10534735
Insulin-like growth factor-binding protein 2	3301	3301	2018	Sun BB	Males and Females	European	10534735
Insulin-like growth factor-binding protein 3	3301	3301	2018	Sun BB	Males and Females	European	10534735
Arfaptin-1	3301	3301	2018	Sun BB	Males and Females	European	10534735
Insulin-like growth factor-binding protein 6	3301	3301	2018	Sun BB	Males and Females	European	10534735
Insulin-like growth factor-binding protein 7	3301	3301	2018	Sun BB	Males and Females	European	10534735
Insulin-like growth factor-binding protein-like 1	3301	3301	2018	Sun BB	Males and Females	European	10534735
Insulin growth factor-like family member 3	3301	3301	2018	Sun BB	Males and Females	European	10534735
Insulin growth factor-like family member 4	3301	3301	2018	Sun BB	Males and Females	European	10534735
IGF-like family receptor 1	3301	3301	2018	Sun BB	Males and Females	European	10534735
Immunoglobulin E	3301	3301	2018	Sun BB	Males and Females	European	10534735
Immunoglobulin J chain	3301	3301	2018	Sun BB	Males and Females	European	10534735
Immunoglobulin lambda-like polypeptide 1	3301	3301	2018	Sun BB	Males and Females	European	10534735
IgLON family member 5	3301	3301	2018	Sun BB	Males and Females	European	10534735
Arfaptin-2	3301	3301	2018	Sun BB	Males and Females	European	10534735
Immunoglobulin superfamily member 11	3301	3301	2018	Sun BB	Males and Females	European	10534735
Immunoglobulin superfamily member 8	3301	3301	2018	Sun BB	Males and Females	European	10534735
Protein turtle homolog A	3301	3301	2018	Sun BB	Males and Females	European	10534735
Interleukin-10	3301	3301	2018	Sun BB	Males and Females	European	10534735
Interleukin-10 receptor subunit beta	3301	3301	2018	Sun BB	Males and Females	European	10534735
Interleukin-11	3301	3301	2018	Sun BB	Males and Females	European	10534735
Interleukin-11 receptor subunit alpha	3301	3301	2018	Sun BB	Males and Females	European	10534735
Interleukin-12	3301	3301	2018	Sun BB	Males and Females	European	10534735
Rho GTPase-activating protein 1	3301	3301	2018	Sun BB	Males and Females	European	10534735
Interleukin-23	3301	3301	2018	Sun BB	Males and Females	European	10534735
Interleukin-12 receptor subunit beta-1	3301	3301	2018	Sun BB	Males and Females	European	10534735
Interleukin-12 receptor subunit beta-2	3301	3301	2018	Sun BB	Males and Females	European	10534735
Interleukin-13	3301	3301	2018	Sun BB	Males and Females	European	10534735
Interleukin-13 receptor subunit alpha-1	3301	3301	2018	Sun BB	Males and Females	European	10534735
Interleukin-15 receptor subunit alpha	3301	3301	2018	Sun BB	Males and Females	European	10534735
Interleukin-16	3301	3301	2018	Sun BB	Males and Females	European	10534735
Rho GTPase-activating protein 25	3301	3301	2018	Sun BB	Males and Females	European	10534735
Interleukin-17A	3301	3301	2018	Sun BB	Males and Females	European	10534735
Interleukin-17C	3301	3301	2018	Sun BB	Males and Females	European	10534735
Interleukin-17D	3301	3301	2018	Sun BB	Males and Females	European	10534735
Interleukin-17F	3301	3301	2018	Sun BB	Males and Females	European	10534735
Interleukin-17 receptor A	3301	3301	2018	Sun BB	Males and Females	European	10534735
Interleukin-17 receptor B	3301	3301	2018	Sun BB	Males and Females	European	10534735
Interleukin-17 receptor C	3301	3301	2018	Sun BB	Males and Females	European	10534735
Interleukin-17 receptor D	3301	3301	2018	Sun BB	Males and Females	European	10534735
Rho GTPase-activating protein 30	3301	3301	2018	Sun BB	Males and Females	European	10534735
Interleukin-18-binding protein	3301	3301	2018	Sun BB	Males and Females	European	10534735
Interleukin-18 receptor 1	3301	3301	2018	Sun BB	Males and Females	European	10534735
Interleukin-19	3301	3301	2018	Sun BB	Males and Females	European	10534735
Interleukin-1 alpha	3301	3301	2018	Sun BB	Males and Females	European	10534735
Interleukin-1 beta	3301	3301	2018	Sun BB	Males and Females	European	10534735
Interleukin-1 receptor type 1	3301	3301	2018	Sun BB	Males and Females	European	10534735
Interleukin-1 receptor type 2	3301	3301	2018	Sun BB	Males and Females	European	10534735
Interleukin-1 Receptor accessory protein	3301	3301	2018	Sun BB	Males and Females	European	10534735
Acyl-CoA-binding domain-containing protein 7	3301	3301	2018	Sun BB	Males and Females	European	10534735
Rho GTPase-activating protein 36	3301	3301	2018	Sun BB	Males and Females	European	10534735
X-linked interleukin-1 receptor accessory protein-like 2	3301	3301	2018	Sun BB	Males and Females	European	10534735
Interleukin-1 receptor-like 1	3301	3301	2018	Sun BB	Males and Females	European	10534735
Interleukin-1 receptor-like 2	3301	3301	2018	Sun BB	Males and Females	European	10534735
Interleukin-1 receptor antagonist protein	3301	3301	2018	Sun BB	Males and Females	European	10534735
Interleukin-20	3301	3301	2018	Sun BB	Males and Females	European	10534735
Interleukin-21	3301	3301	2018	Sun BB	Males and Females	European	10534735
Interleukin-22	3301	3301	2018	Sun BB	Males and Females	European	10534735
Interleukin-22 receptor subunit alpha-1	3301	3301	2018	Sun BB	Males and Females	European	10534735
Rho GTPase-activating protein 5	3301	3301	2018	Sun BB	Males and Females	European	10534735
Interleukin-22 receptor subunit alpha-2	3301	3301	2018	Sun BB	Males and Females	European	10534735
Interleukin-2	3301	3301	2018	Sun BB	Males and Females	European	10534735
Interleukin-23 receptor	3301	3301	2018	Sun BB	Males and Females	European	10534735
Interleukin-24	3301	3301	2018	Sun BB	Males and Females	European	10534735
Interleukin-25	3301	3301	2018	Sun BB	Males and Females	European	10534735
Interleukin-27	3301	3301	2018	Sun BB	Males and Females	European	10534735
Interleukin-27 receptor subunit alpha	3301	3301	2018	Sun BB	Males and Females	European	10534735
Interleukin-2 receptor subunit alpha	3301	3301	2018	Sun BB	Males and Females	European	10534735
Interleukin-2 receptor subunit beta	3301	3301	2018	Sun BB	Males and Females	European	10534735
Rho GDP-dissociation inhibitor 1	3301	3301	2018	Sun BB	Males and Females	European	10534735
Cytokine receptor common subunit gamma	3301	3301	2018	Sun BB	Males and Females	European	10534735
Interleukin-31	3301	3301	2018	Sun BB	Males and Females	European	10534735
Interleukin-31 receptor subunit alpha	3301	3301	2018	Sun BB	Males and Females	European	10534735
Interleukin-32	3301	3301	2018	Sun BB	Males and Females	European	10534735
Interleukin-34	3301	3301	2018	Sun BB	Males and Females	European	10534735
Interleukin-3	3301	3301	2018	Sun BB	Males and Females	European	10534735
Interleukin-36 alpha	3301	3301	2018	Sun BB	Males and Females	European	10534735
Interleukin-36 beta	3301	3301	2018	Sun BB	Males and Females	European	10534735
Interleukin-36 gamma	3301	3301	2018	Sun BB	Males and Females	European	10534735
Interleukin-37	3301	3301	2018	Sun BB	Males and Females	European	10534735
Rho GDP-dissociation inhibitor 2	3301	3301	2018	Sun BB	Males and Females	European	10534735
Interleukin-3 receptor subunit alpha	3301	3301	2018	Sun BB	Males and Females	European	10534735
Interleukin-4	3301	3301	2018	Sun BB	Males and Females	European	10534735
Interleukin-4 receptor subunit alpha	3301	3301	2018	Sun BB	Males and Females	European	10534735
Interleukin-5	3301	3301	2018	Sun BB	Males and Females	European	10534735
Interleukin-5 receptor subunit alpha	3301	3301	2018	Sun BB	Males and Females	European	10534735
Interleukin-6	3301	3301	2018	Sun BB	Males and Females	European	10534735
Rho guanine nucleotide exchange factor 10	3301	3301	2018	Sun BB	Males and Females	European	10534735
Interleukin-6 receptor subunit alpha	3301	3301	2018	Sun BB	Males and Females	European	10534735
Interleukin-6 receptor subunit beta	3301	3301	2018	Sun BB	Males and Females	European	10534735
Interleukin-7	3301	3301	2018	Sun BB	Males and Females	European	10534735
Interleukin-7 receptor subunit alpha	3301	3301	2018	Sun BB	Males and Females	European	10534735
Interleukin-9	3301	3301	2018	Sun BB	Males and Females	European	10534735
Interleukin enhancer-binding factor 3	3301	3301	2018	Sun BB	Males and Females	European	10534735
Inositol monophosphatase 3	3301	3301	2018	Sun BB	Males and Females	European	10534735
Inosine-5'-monophosphate dehydrogenase 1	3301	3301	2018	Sun BB	Males and Females	European	10534735
Rho guanine nucleotide exchange factor 1	3301	3301	2018	Sun BB	Males and Females	European	10534735
Inosine-5'-monophosphate dehydrogenase 2	3301	3301	2018	Sun BB	Males and Females	European	10534735
Alpha-internexin	3301	3301	2018	Sun BB	Males and Females	European	10534735
Inhibitor of growth protein 1	3301	3301	2018	Sun BB	Males and Females	European	10534735
Inhibin beta A chain	3301	3301	2018	Sun BB	Males and Females	European	10534735
Inhibin beta A chain:Inhibin beta B chain heterodimer	3301	3301	2018	Sun BB	Males and Females	European	10534735
Inhibin beta C chain	3301	3301	2018	Sun BB	Males and Females	European	10534735
72 kDa inositol polyphosphate 5-phosphatase	3301	3301	2018	Sun BB	Males and Females	European	10534735
Insulin	3301	3301	2018	Sun BB	Males and Females	European	10534735
Insulin-induced gene 1 protein	3301	3301	2018	Sun BB	Males and Females	European	10534735
Rho guanine nucleotide exchange factor 2	3301	3301	2018	Sun BB	Males and Females	European	10534735
Insulin-like 3	3301	3301	2018	Sun BB	Males and Females	European	10534735
Early placenta insulin-like peptide	3301	3301	2018	Sun BB	Males and Females	European	10534735
Insulin-like peptide INSL5	3301	3301	2018	Sun BB	Males and Females	European	10534735
Insulin-like peptide INSL6	3301	3301	2018	Sun BB	Males and Females	European	10534735
Insulin receptor	3301	3301	2018	Sun BB	Males and Females	European	10534735
IQ domain-containing protein F1	3301	3301	2018	Sun BB	Males and Females	European	10534735
Interferon regulatory factor 1	3301	3301	2018	Sun BB	Males and Females	European	10534735
Interferon regulatory factor 2	3301	3301	2018	Sun BB	Males and Females	European	10534735
Interferon regulatory factor 4	3301	3301	2018	Sun BB	Males and Females	European	10534735
Rho guanine nucleotide exchange factor 25	3301	3301	2018	Sun BB	Males and Females	European	10534735
Interferon regulatory factor 6	3301	3301	2018	Sun BB	Males and Females	European	10534735
Interferon regulatory factor 9	3301	3301	2018	Sun BB	Males and Females	European	10534735
Iron-sulfur cluster assembly enzyme ISCU, mitochondrial	3301	3301	2018	Sun BB	Males and Females	European	10534735
Ubiquitin-like protein ISG15	3301	3301	2018	Sun BB	Males and Females	European	10534735
Insulin gene enhancer protein ISL-1	3301	3301	2018	Sun BB	Males and Females	European	10534735
Immunoglobulin superfamily containing leucine-rich repeat protein 2	3301	3301	2018	Sun BB	Males and Females	European	10534735
Isthmin-1	3301	3301	2018	Sun BB	Males and Females	European	10534735
Isochorismatase domain-containing protein 1	3301	3301	2018	Sun BB	Males and Females	European	10534735
IST1 homolog	3301	3301	2018	Sun BB	Males and Females	European	10534735
Rho guanine nucleotide exchange factor 7	3301	3301	2018	Sun BB	Males and Females	European	10534735
T-cell immunomodulatory protein	3301	3301	2018	Sun BB	Males and Females	European	10534735
Integrin alpha-I: beta-1 complex	3301	3301	2018	Sun BB	Males and Females	European	10534735
Integrin alpha-5	3301	3301	2018	Sun BB	Males and Females	European	10534735
Integrin alpha-L	3301	3301	2018	Sun BB	Males and Females	European	10534735
Integrin alpha-V: beta-5 complex	3301	3301	2018	Sun BB	Males and Females	European	10534735
Integrin beta-7	3301	3301	2018	Sun BB	Males and Females	European	10534735
Inter-alpha-trypsin inhibitor heavy chain H1	3301	3301	2018	Sun BB	Males and Females	European	10534735
Inter-alpha-trypsin inhibitor heavy chain H5	3301	3301	2018	Sun BB	Males and Females	European	10534735
Integral membrane protein 2A	3301	3301	2018	Sun BB	Males and Females	European	10534735
AT-rich interactive domain-containing protein 3A	3301	3301	2018	Sun BB	Males and Females	European	10534735
Integral membrane protein 2B	3301	3301	2018	Sun BB	Males and Females	European	10534735
Integral membrane protein 2C	3301	3301	2018	Sun BB	Males and Females	European	10534735
Inositol-trisphosphate 3-kinase A	3301	3301	2018	Sun BB	Males and Females	European	10534735
Inositol 1,4,5-trisphosphate receptor-interacting protein-like 1	3301	3301	2018	Sun BB	Males and Females	European	10534735
Intersectin-1	3301	3301	2018	Sun BB	Males and Females	European	10534735
Protein jagged-1	3301	3301	2018	Sun BB	Males and Females	European	10534735
Protein jagged-2	3301	3301	2018	Sun BB	Males and Females	European	10534735
Tyrosine-protein kinase JAK2	3301	3301	2018	Sun BB	Males and Females	European	10534735
Janus kinase and microtubule-interacting protein 3	3301	3301	2018	Sun BB	Males and Females	European	10534735
Angiotensin-converting enzyme 2	3301	3301	2018	Sun BB	Males and Females	European	10534735
ADP-ribosylation factor-like protein 11	3301	3301	2018	Sun BB	Males and Females	European	10534735
Junctional adhesion molecule B	3301	3301	2018	Sun BB	Males and Females	European	10534735
Junctional adhesion molecule C	3301	3301	2018	Sun BB	Males and Females	European	10534735
Junctophilin-1	3301	3301	2018	Sun BB	Males and Females	European	10534735
Junctophilin-3	3301	3301	2018	Sun BB	Males and Females	European	10534735
Protein JTB	3301	3301	2018	Sun BB	Males and Females	European	10534735
Transcription factor AP-1	3301	3301	2018	Sun BB	Males and Females	European	10534735
Anosmin-1	3301	3301	2018	Sun BB	Males and Females	European	10534735
Histone acetyltransferase KAT6A	3301	3301	2018	Sun BB	Males and Females	European	10534735
Potassium voltage-gated channel subfamily A member 10	3301	3301	2018	Sun BB	Males and Females	European	10534735
Voltage-gated potassium channel subunit beta-2	3301	3301	2018	Sun BB	Males and Females	European	10534735
ADP-ribosylation factor-like protein 1	3301	3301	2018	Sun BB	Males and Females	European	10534735
Potassium voltage-gated channel subfamily E member 2	3301	3301	2018	Sun BB	Males and Females	European	10534735
Potassium voltage-gated channel subfamily E member 3	3301	3301	2018	Sun BB	Males and Females	European	10534735
Potassium voltage-gated channel subfamily E regulatory beta subunit 5	3301	3301	2018	Sun BB	Males and Females	European	10534735
Potassium voltage-gated channel subfamily F member 1	3301	3301	2018	Sun BB	Males and Females	European	10534735
Potassium voltage-gated channel subfamily G member 4	3301	3301	2018	Sun BB	Males and Females	European	10534735
Kv channel-interacting protein 1	3301	3301	2018	Sun BB	Males and Females	European	10534735
Calsenilin	3301	3301	2018	Sun BB	Males and Females	European	10534735
Small conductance calcium-activated potassium channel protein 1	3301	3301	2018	Sun BB	Males and Females	European	10534735
Keratinocyte-associated transmembrane protein 2	3301	3301	2018	Sun BB	Males and Females	European	10534735
ADP-ribosylation factor-like protein 3	3301	3301	2018	Sun BB	Males and Females	European	10534735
BTB/POZ domain-containing protein KCTD5	3301	3301	2018	Sun BB	Males and Females	European	10534735
KDEL motif-containing protein 2	3301	3301	2018	Sun BB	Males and Females	European	10534735
Vascular endothelial growth factor receptor 2	3301	3301	2018	Sun BB	Males and Females	European	10534735
Kell blood group glycoprotein	3301	3301	2018	Sun BB	Males and Females	European	10534735
Uncharacterized protein KIAA0040	3301	3301	2018	Sun BB	Males and Females	European	10534735
Dyslexia-associated protein KIAA0319	3301	3301	2018	Sun BB	Males and Females	European	10534735
Dyslexia-associated protein KIAA0319-like protein	3301	3301	2018	Sun BB	Males and Females	European	10534735
UPF0258 protein KIAA1024	3301	3301	2018	Sun BB	Males and Females	European	10534735
Uncharacterized family 31 glucosidase KIAA1161	3301	3301	2018	Sun BB	Males and Females	European	10534735
Armadillo repeat-containing protein 5	3301	3301	2018	Sun BB	Males and Females	European	10534735
UPF0577 protein KIAA1324	3301	3301	2018	Sun BB	Males and Females	European	10534735
UPF0577 protein KIAA1324-like	3301	3301	2018	Sun BB	Males and Females	European	10534735
Uncharacterized protein KIAA1467	3301	3301	2018	Sun BB	Males and Females	European	10534735
Uncharacterized protein KIAA2013	3301	3301	2018	Sun BB	Males and Females	European	10534735
Kinesin-like protein KIF16B	3301	3301	2018	Sun BB	Males and Females	European	10534735
Kinesin-like protein KIF1C	3301	3301	2018	Sun BB	Males and Females	European	10534735
Kinesin-like protein KIF23	3301	3301	2018	Sun BB	Males and Females	European	10534735
DNA/RNA-binding protein KIN17	3301	3301	2018	Sun BB	Males and Females	European	10534735
Killer cell immunoglobulin-like receptor 2DL2	3301	3301	2018	Sun BB	Males and Females	European	10534735
Killer cell immunoglobulin-like receptor 2DL4	3301	3301	2018	Sun BB	Males and Females	European	10534735
Killer cell immunoglobulin-like receptor 2DL5A	3301	3301	2018	Sun BB	Males and Females	European	10534735
Killer cell immunoglobulin-like receptor 2DS2	3301	3301	2018	Sun BB	Males and Females	European	10534735
Killer cell immunoglobulin-like receptor 3DL2	3301	3301	2018	Sun BB	Males and Females	European	10534735
Killer cell immunoglobulin-like receptor 3DL3	3301	3301	2018	Sun BB	Males and Females	European	10534735
Killer cell immunoglobulin-like receptor 3DS1	3301	3301	2018	Sun BB	Males and Females	European	10534735
Kin of IRRE-like protein 2	3301	3301	2018	Sun BB	Males and Females	European	10534735
Kin of IRRE-like protein 3	3301	3301	2018	Sun BB	Males and Females	European	10534735
Mast/stem cell growth factor receptor Kit	3301	3301	2018	Sun BB	Males and Females	European	10534735
Kit ligand	3301	3301	2018	Sun BB	Males and Females	European	10534735
Kelch-like protein 12	3301	3301	2018	Sun BB	Males and Females	European	10534735
Kelch-like protein 13	3301	3301	2018	Sun BB	Males and Females	European	10534735
Kallikrein-11	3301	3301	2018	Sun BB	Males and Females	European	10534735
Kallikrein-12	3301	3301	2018	Sun BB	Males and Females	European	10534735
Kallikrein-14	3301	3301	2018	Sun BB	Males and Females	European	10534735
Actin-related protein 2/3 complex subunit 3	3301	3301	2018	Sun BB	Males and Females	European	10534735
Kallikrein-15	3301	3301	2018	Sun BB	Males and Females	European	10534735
Prostate-specific antigen	3301	3301	2018	Sun BB	Males and Females	European	10534735
Kallikrein-4	3301	3301	2018	Sun BB	Males and Females	European	10534735
Kallikrein-5	3301	3301	2018	Sun BB	Males and Females	European	10534735
Kallikrein-6	3301	3301	2018	Sun BB	Males and Females	European	10534735
Kallikrein-7	3301	3301	2018	Sun BB	Males and Females	European	10534735
Kallikrein-8	3301	3301	2018	Sun BB	Males and Females	European	10534735
NKG2-A/NKG2-B type II integral membrane protein	3301	3301	2018	Sun BB	Males and Females	European	10534735
cAMP-regulated phosphoprotein 19	3301	3301	2018	Sun BB	Males and Females	European	10534735
NKG2-E type II integral membrane protein	3301	3301	2018	Sun BB	Males and Females	European	10534735
Killer cell lectin-like receptor subfamily F member 1	3301	3301	2018	Sun BB	Males and Females	European	10534735
NKG2-D type II integral membrane protein	3301	3301	2018	Sun BB	Males and Females	European	10534735
Histone-lysine N-methyltransferase 2C	3301	3301	2018	Sun BB	Males and Females	European	10534735
Importin subunit alpha-1	3301	3301	2018	Sun BB	Males and Females	European	10534735
Importin subunit alpha-3	3301	3301	2018	Sun BB	Males and Females	European	10534735
GTPase KRas	3301	3301	2018	Sun BB	Males and Females	European	10534735
cAMP-regulated phosphoprotein 21	3301	3301	2018	Sun BB	Males and Females	European	10534735
Kremen protein 1	3301	3301	2018	Sun BB	Males and Females	European	10534735
Kremen protein 2	3301	3301	2018	Sun BB	Males and Females	European	10534735
Keratin, type I cytoskeletal 17	3301	3301	2018	Sun BB	Males and Females	European	10534735
Keratin, type I cytoskeletal 18	3301	3301	2018	Sun BB	Males and Females	European	10534735
Keratin, type I cytoskeletal 20	3301	3301	2018	Sun BB	Males and Females	European	10534735
Keratin, type II cytoskeletal 5	3301	3301	2018	Sun BB	Males and Females	European	10534735
Keratin, type II cytoskeletal 7	3301	3301	2018	Sun BB	Males and Females	European	10534735
Keratin-associated protein 2-4	3301	3301	2018	Sun BB	Males and Females	European	10534735
Keratinocyte differentiation-associated protein	3301	3301	2018	Sun BB	Males and Females	European	10534735
Kynureninase	3301	3301	2018	Sun BB	Males and Females	European	10534735
Beta-arrestin-1	3301	3301	2018	Sun BB	Males and Females	European	10534735
Neural cell adhesion molecule L1	3301	3301	2018	Sun BB	Males and Females	European	10534735
Ladinin-1	3301	3301	2018	Sun BB	Males and Females	European	10534735
Lymphocyte activation gene 3 protein	3301	3301	2018	Sun BB	Males and Females	European	10534735
Leukocyte-associated immunoglobulin-like receptor 1	3301	3301	2018	Sun BB	Males and Females	European	10534735
Laminin	3301	3301	2018	Sun BB	Males and Females	European	10534735
Laminin subunit alpha-4	3301	3301	2018	Sun BB	Males and Females	European	10534735
Laminin subunit gamma-2	3301	3301	2018	Sun BB	Males and Females	European	10534735
Lysosome-associated membrane glycoprotein 3	3301	3301	2018	Sun BB	Males and Females	European	10534735
Ragulator complex protein LAMTOR3	3301	3301	2018	Sun BB	Males and Females	European	10534735
ATP-citrate synthase	3301	3301	2018	Sun BB	Males and Females	European	10534735
Arrestin domain-containing protein 3	3301	3301	2018	Sun BB	Males and Females	European	10534735
Glycosyltransferase-like protein LARGE1	3301	3301	2018	Sun BB	Males and Females	European	10534735
Linker for activation of T-cells family member 1	3301	3301	2018	Sun BB	Males and Females	European	10534735
Linker for activation of T-cells family member 2	3301	3301	2018	Sun BB	Males and Females	European	10534735
Layilin	3301	3301	2018	Sun BB	Males and Females	European	10534735
Tyrosine-protein kinase Lck	3301	3301	2018	Sun BB	Males and Females	European	10534735
Leucine carboxyl methyltransferase 1	3301	3301	2018	Sun BB	Males and Females	European	10534735
Epididymal-specific lipocalin-10	3301	3301	2018	Sun BB	Males and Females	European	10534735
Lipocalin-1	3301	3301	2018	Sun BB	Males and Females	European	10534735
Neutrophil gelatinase-associated lipocalin	3301	3301	2018	Sun BB	Males and Females	European	10534735
Arylsulfatase A	3301	3301	2018	Sun BB	Males and Females	European	10534735
Epididymal-specific lipocalin-8	3301	3301	2018	Sun BB	Males and Females	European	10534735
Ligand-dependent nuclear receptor corepressor-like protein	3301	3301	2018	Sun BB	Males and Females	European	10534735
Plastin-2	3301	3301	2018	Sun BB	Males and Females	European	10534735
Lactase-phlorizin hydrolase	3301	3301	2018	Sun BB	Males and Females	European	10534735
Lactase-like protein	3301	3301	2018	Sun BB	Males and Females	European	10534735
L-lactate dehydrogenase B chain	3301	3301	2018	Sun BB	Males and Females	European	10534735
L-lactate dehydrogenase C chain	3301	3301	2018	Sun BB	Males and Females	European	10534735
Low-density lipoprotein receptor	3301	3301	2018	Sun BB	Males and Females	European	10534735
Protein LDOC1	3301	3301	2018	Sun BB	Males and Females	European	10534735
Leukocyte cell-derived chemotaxin 1	3301	3301	2018	Sun BB	Males and Females	European	10534735
Arylsulfatase B	3301	3301	2018	Sun BB	Males and Females	European	10534735
LEM domain-containing protein 1	3301	3301	2018	Sun BB	Males and Females	European	10534735
Leptin	3301	3301	2018	Sun BB	Males and Females	European	10534735
Leptin receptor	3301	3301	2018	Sun BB	Males and Females	European	10534735
Galectin-1	3301	3301	2018	Sun BB	Males and Females	European	10534735
Galectin-2	3301	3301	2018	Sun BB	Males and Females	European	10534735
Galectin-4	3301	3301	2018	Sun BB	Males and Females	European	10534735
Galectin-7	3301	3301	2018	Sun BB	Males and Females	European	10534735
Arylsulfatase K	3301	3301	2018	Sun BB	Males and Females	European	10534735
Galectin-8	3301	3301	2018	Sun BB	Males and Females	European	10534735
Galectin-9	3301	3301	2018	Sun BB	Males and Females	European	10534735
Leucine-rich repeat LGI family member 3	3301	3301	2018	Sun BB	Males and Females	European	10534735
Legumain	3301	3301	2018	Sun BB	Males and Females	European	10534735
Lutropin subunit beta	3301	3301	2018	Sun BB	Males and Females	European	10534735
Leukemia inhibitory factor	3301	3301	2018	Sun BB	Males and Females	European	10534735
Leukemia inhibitory factor receptor	3301	3301	2018	Sun BB	Males and Females	European	10534735
Leukocyte immunoglobulin-like receptor subfamily A member 4	3301	3301	2018	Sun BB	Males and Females	European	10534735
Leukocyte immunoglobulin-like receptor subfamily A member 5	3301	3301	2018	Sun BB	Males and Females	European	10534735
Ecto-ADP-ribosyltransferase 3	3301	3301	2018	Sun BB	Males and Females	European	10534735
Leukocyte immunoglobulin-like receptor subfamily A member 6	3301	3301	2018	Sun BB	Males and Females	European	10534735
Leukocyte immunoglobulin-like receptor subfamily B member 1	3301	3301	2018	Sun BB	Males and Females	European	10534735
Leukocyte immunoglobulin-like receptor subfamily B member 2	3301	3301	2018	Sun BB	Males and Females	European	10534735
Leukocyte immunoglobulin-like receptor subfamily B member 3	3301	3301	2018	Sun BB	Males and Females	European	10534735
Leukocyte immunoglobulin-like receptor subfamily B member 4	3301	3301	2018	Sun BB	Males and Females	European	10534735
Leukocyte immunoglobulin-like receptor subfamily B member 5	3301	3301	2018	Sun BB	Males and Females	European	10534735
Protein lin-7 homolog B	3301	3301	2018	Sun BB	Males and Females	European	10534735
Leucine-rich repeat and immunoglobulin-like domain-containing nogo receptor-interacting protein 1	3301	3301	2018	Sun BB	Males and Females	European	10534735
Leucine-rich repeat and immunoglobulin-like domain-containing nogo receptor-interacting protein 3	3301	3301	2018	Sun BB	Males and Females	European	10534735
Gastric triacylglycerol lipase	3301	3301	2018	Sun BB	Males and Females	European	10534735
Lipase member K	3301	3301	2018	Sun BB	Males and Females	European	10534735
Lipase member N	3301	3301	2018	Sun BB	Males and Females	European	10534735
Vesicular integral-membrane protein VIP36	3301	3301	2018	Sun BB	Males and Females	European	10534735
VIP36-like protein	3301	3301	2018	Sun BB	Males and Females	European	10534735
LIM and cysteine-rich domains protein 1	3301	3301	2018	Sun BB	Males and Females	European	10534735
Lamin-B1	3301	3301	2018	Sun BB	Males and Females	European	10534735
Leiomodin-1	3301	3301	2018	Sun BB	Males and Females	European	10534735
Ecto-ADP-ribosyltransferase 4	3301	3301	2018	Sun BB	Males and Females	European	10534735
Ig Kappa chain V-I region HK102- like	3301	3301	2018	Sun BB	Males and Females	European	10534735
Lon protease homolog, mitochondrial	3301	3301	2018	Sun BB	Males and Females	European	10534735
Lysyl oxidase homolog 2	3301	3301	2018	Sun BB	Males and Females	European	10534735
Putative apolipoprotein(a)-like protein 2	3301	3301	2018	Sun BB	Males and Females	European	10534735
Lysophosphatidylcholine acyltransferase 2	3301	3301	2018	Sun BB	Males and Females	European	10534735
Lactoperoxidase	3301	3301	2018	Sun BB	Males and Females	European	10534735
Leucine-rich repeat and calponin homology domain-containing protein 4	3301	3301	2018	Sun BB	Males and Females	European	10534735
Leucine-rich repeat and fibronectin type III domain-containing protein 1	3301	3301	2018	Sun BB	Males and Females	European	10534735
Leucine-rich repeat and fibronectin type-III domain-containing protein 2	3301	3301	2018	Sun BB	Males and Females	European	10534735
Artemin	3301	3301	2018	Sun BB	Males and Females	European	10534735
Leucine-rich repeats and immunoglobulin-like domains protein 3	3301	3301	2018	Sun BB	Males and Females	European	10534735
Leucine-rich repeat, immunoglobulin-like domain and transmembrane domain-containing protein 2	3301	3301	2018	Sun BB	Males and Females	European	10534735
Leucine-rich repeat, immunoglobulin-like domain and transmembrane domain-containing protein 3	3301	3301	2018	Sun BB	Males and Females	European	10534735
Lymphoid-restricted membrane protein	3301	3301	2018	Sun BB	Males and Females	European	10534735
Prolow-density lipoprotein receptor-related protein 1	3301	3301	2018	Sun BB	Males and Females	European	10534735
Low-density lipoprotein receptor-related protein 1, soluble	3301	3301	2018	Sun BB	Males and Females	European	10534735
Low-density lipoprotein receptor-related protein 1B	3301	3301	2018	Sun BB	Males and Females	European	10534735
Acid ceramidase	3301	3301	2018	Sun BB	Males and Females	European	10534735
Low-density lipoprotein receptor-related protein 8	3301	3301	2018	Sun BB	Males and Females	European	10534735
alpha-2-macroglobulin receptor-associated protein	3301	3301	2018	Sun BB	Males and Females	European	10534735
Leucine-rich PPR motif-containing protein, mitochondrial	3301	3301	2018	Sun BB	Males and Females	European	10534735
Leucine-rich repeat-containing protein 15	3301	3301	2018	Sun BB	Males and Females	European	10534735
Leucine-rich repeat-containing protein 19	3301	3301	2018	Sun BB	Males and Females	European	10534735
Leucine-rich repeat-containing protein 3	3301	3301	2018	Sun BB	Males and Females	European	10534735
Leucine-rich repeat-containing protein 37A2	3301	3301	2018	Sun BB	Males and Females	European	10534735
Leucine-rich repeat-containing protein 4B	3301	3301	2018	Sun BB	Males and Females	European	10534735
Leucine-rich repeat-containing protein 4C	3301	3301	2018	Sun BB	Males and Females	European	10534735
Neutral ceramidase	3301	3301	2018	Sun BB	Males and Females	European	10534735
Leucine-rich repeat-containing protein 74A	3301	3301	2018	Sun BB	Males and Females	European	10534735
Leucine-rich repeat serine/threonine-protein kinase 2	3301	3301	2018	Sun BB	Males and Females	European	10534735
Leucine-rich repeat neuronal protein 1	3301	3301	2018	Sun BB	Males and Females	European	10534735
Leucine-rich repeat neuronal protein 3	3301	3301	2018	Sun BB	Males and Females	European	10534735
Leucine-rich repeat transmembrane neuronal protein 1	3301	3301	2018	Sun BB	Males and Females	European	10534735
Leucine-rich repeat transmembrane neuronal protein 2	3301	3301	2018	Sun BB	Males and Females	European	10534735
Leucine-rich repeat transmembrane neuronal protein 4	3301	3301	2018	Sun BB	Males and Females	European	10534735
Leucine-rich repeat and transmembrane domain-containing protein 1	3301	3301	2018	Sun BB	Males and Females	European	10534735
Low molecular weight phosphotyrosine protein phosphatase	3301	3301	2018	Sun BB	Males and Females	European	10534735
Arf-GAP with SH3 domain, ANK repeat and PH domain-containing protein 2	3301	3301	2018	Sun BB	Males and Females	European	10534735
Leucine-rich repeat and transmembrane domain-containing protein 2	3301	3301	2018	Sun BB	Males and Females	European	10534735
Limbic system-associated membrane protein	3301	3301	2018	Sun BB	Males and Females	European	10534735
Leukocyte-specific transcript 1 protein	3301	3301	2018	Sun BB	Males and Females	European	10534735
Lymphotoxin-alpha	3301	3301	2018	Sun BB	Males and Females	European	10534735
Leukotriene A-4 hydrolase	3301	3301	2018	Sun BB	Males and Females	European	10534735
Lymphotoxin alpha2:beta1	3301	3301	2018	Sun BB	Males and Females	European	10534735
Latent-transforming growth factor beta-binding protein 4	3301	3301	2018	Sun BB	Males and Females	European	10534735
Tumor necrosis factor receptor superfamily member 3	3301	3301	2018	Sun BB	Males and Females	European	10534735
Lactotransferrin	3301	3301	2018	Sun BB	Males and Females	European	10534735
Activating signal cointegrator 1 complex subunit 1	3301	3301	2018	Sun BB	Males and Females	European	10534735
Lymphocyte antigen 6 complex locus protein G6c	3301	3301	2018	Sun BB	Males and Females	European	10534735
Lymphocyte antigen 6 complex locus protein G6d	3301	3301	2018	Sun BB	Males and Females	European	10534735
Lymphocyte antigen 86	3301	3301	2018	Sun BB	Males and Females	European	10534735
T-lymphocyte surface antigen Ly-9	3301	3301	2018	Sun BB	Males and Females	European	10534735
Lysozyme g-like protein 1	3301	3301	2018	Sun BB	Males and Females	European	10534735
Tyrosine-protein kinase Lyn, isoform B	3301	3301	2018	Sun BB	Males and Females	European	10534735
Tyrosine-protein kinase Lyn	3301	3301	2018	Sun BB	Males and Females	European	10534735
Ly6/PLAUR domain-containing protein 3	3301	3301	2018	Sun BB	Males and Females	European	10534735
Lysophospholipase-like protein 1	3301	3301	2018	Sun BB	Males and Females	European	10534735
LysM and putative peptidoglycan-binding domain-containing protein 3	3301	3301	2018	Sun BB	Males and Females	European	10534735
Asialoglycoprotein receptor 1	3301	3301	2018	Sun BB	Males and Females	European	10534735
LysM and putative peptidoglycan-binding domain-containing protein 4	3301	3301	2018	Sun BB	Males and Females	European	10534735
Lysozyme C	3301	3301	2018	Sun BB	Males and Females	European	10534735
Lysozyme-like protein 2	3301	3301	2018	Sun BB	Males and Females	European	10534735
Cation-dependent mannose-6-phosphate receptor	3301	3301	2018	Sun BB	Males and Females	European	10534735
O-acetyl-ADP-ribose deacetylase MACROD1	3301	3301	2018	Sun BB	Males and Females	European	10534735
Mitotic spindle assembly checkpoint protein MAD1	3301	3301	2018	Sun BB	Males and Females	European	10534735
Mucosal addressin cell adhesion molecule 1	3301	3301	2018	Sun BB	Males and Females	European	10534735
Melanoma-associated antigen 10	3301	3301	2018	Sun BB	Males and Females	European	10534735
Melanoma-associated antigen 3	3301	3301	2018	Sun BB	Males and Females	European	10534735
Melanoma-associated antigen B10	3301	3301	2018	Sun BB	Males and Females	European	10534735
Asialoglycoprotein receptor 2	3301	3301	2018	Sun BB	Males and Females	European	10534735
Membrane-associated guanylate kinase, WW and PDZ domain-containing protein 2	3301	3301	2018	Sun BB	Males and Females	European	10534735
MAM domain-containing protein 2	3301	3301	2018	Sun BB	Males and Females	European	10534735
Mannosyl-oligosaccharide 1,2-alpha-mannosidase IA	3301	3301	2018	Sun BB	Males and Females	European	10534735
Mannosyl-oligosaccharide 1,2-alpha-mannosidase IB	3301	3301	2018	Sun BB	Males and Females	European	10534735
Endoplasmic reticulum mannosyl-oligosaccharide 1,2-alpha-mannosidase	3301	3301	2018	Sun BB	Males and Females	European	10534735
Epididymis-specific alpha-mannosidase	3301	3301	2018	Sun BB	Males and Females	European	10534735
Beta-mannosidase	3301	3301	2018	Sun BB	Males and Females	European	10534735
Glycoprotein endo-alpha-1,2-mannosidase	3301	3301	2018	Sun BB	Males and Females	European	10534735
MANSC domain-containing protein 1	3301	3301	2018	Sun BB	Males and Females	European	10534735
MANSC domain-containing protein 4	3301	3301	2018	Sun BB	Males and Females	European	10534735
Histone-lysine N-methyltransferase ASH1L	3301	3301	2018	Sun BB	Males and Females	European	10534735
Dual specificity mitogen-activated protein kinase kinase 1	3301	3301	2018	Sun BB	Males and Females	European	10534735
Dual specificity mitogen-activated protein kinase kinase 3	3301	3301	2018	Sun BB	Males and Females	European	10534735
Dual specificity mitogen-activated protein kinase kinase 4	3301	3301	2018	Sun BB	Males and Females	European	10534735
Mitogen-activated protein kinase kinase kinase 3	3301	3301	2018	Sun BB	Males and Females	European	10534735
Mitogen-activated protein kinase kinase kinase 7:TGF-beta-activated kinase 1 and MAP3K7-binding protein 1 fusion	3301	3301	2018	Sun BB	Males and Females	European	10534735
Mitogen-activated protein kinase 1	3301	3301	2018	Sun BB	Males and Females	European	10534735
Mitogen-activated protein kinase 13	3301	3301	2018	Sun BB	Males and Females	European	10534735
Mitogen-activated protein kinase 14	3301	3301	2018	Sun BB	Males and Females	European	10534735
Mitogen-activated protein kinase 3	3301	3301	2018	Sun BB	Males and Females	European	10534735
Mitogen-activated protein kinase 8	3301	3301	2018	Sun BB	Males and Females	European	10534735
Set1/Ash2 histone methyltransferase complex subunit ASH2	3301	3301	2018	Sun BB	Males and Females	European	10534735
Mitogen-activated protein kinase 9	3301	3301	2018	Sun BB	Males and Females	European	10534735
MAP kinase-activated protein kinase 2	3301	3301	2018	Sun BB	Males and Females	European	10534735
MAP kinase-activated protein kinase 3	3301	3301	2018	Sun BB	Males and Females	European	10534735
MAP kinase-activated protein kinase 5	3301	3301	2018	Sun BB	Males and Females	European	10534735
Mannan-binding lectin serine protease 1	3301	3301	2018	Sun BB	Males and Females	European	10534735
Megakaryocyte-associated tyrosine-protein kinase	3301	3301	2018	Sun BB	Males and Females	European	10534735
Matrilin-2	3301	3301	2018	Sun BB	Males and Females	European	10534735
Matrilin-3	3301	3301	2018	Sun BB	Males and Females	European	10534735
Matrilin-4	3301	3301	2018	Sun BB	Males and Females	European	10534735
Acid-sensing ion channel 4	3301	3301	2018	Sun BB	Males and Females	European	10534735
Myc-associated zinc finger protein	3301	3301	2018	Sun BB	Males and Females	European	10534735
Myoglobin	3301	3301	2018	Sun BB	Males and Females	European	10534735
Methyl-CpG-binding domain protein 4	3301	3301	2018	Sun BB	Males and Females	European	10534735
Mannose-binding protein C	3301	3301	2018	Sun BB	Males and Females	European	10534735
Methylmalonyl-CoA epimerase, mitochondrial	3301	3301	2018	Sun BB	Males and Females	European	10534735
Mast cell-expressed membrane protein 1	3301	3301	2018	Sun BB	Males and Females	European	10534735
Guanine nucleotide exchange factor DBS	3301	3301	2018	Sun BB	Males and Females	European	10534735
Multiple coagulation factor deficiency protein 2	3301	3301	2018	Sun BB	Males and Females	European	10534735
Induced myeloid leukemia cell differentiation protein Mcl-1	3301	3301	2018	Sun BB	Males and Females	European	10534735
Malignant T-cell-amplified sequence 1	3301	3301	2018	Sun BB	Males and Females	European	10534735
Agouti-signaling protein	3301	3301	2018	Sun BB	Males and Females	European	10534735
Malate dehydrogenase, cytoplasmic	3301	3301	2018	Sun BB	Males and Females	European	10534735
Midkine	3301	3301	2018	Sun BB	Males and Females	European	10534735
Nuclear protein MDM1	3301	3301	2018	Sun BB	Males and Females	European	10534735
E3 ubiquitin-protein ligase Mdm2	3301	3301	2018	Sun BB	Males and Females	European	10534735
Mediator of RNA polymerase II transcription subunit 1	3301	3301	2018	Sun BB	Males and Females	European	10534735
Mediator of RNA polymerase II transcription subunit 4	3301	3301	2018	Sun BB	Males and Females	European	10534735
Myocyte-specific enhancer factor 2C	3301	3301	2018	Sun BB	Males and Females	European	10534735
Multiple epidermal growth factor-like domains protein 10	3301	3301	2018	Sun BB	Males and Females	European	10534735
Protein MENT	3301	3301	2018	Sun BB	Males and Females	European	10534735
Argininosuccinate lyase	3301	3301	2018	Sun BB	Males and Females	European	10534735
Matrix extracellular phosphoglycoprotein	3301	3301	2018	Sun BB	Males and Females	European	10534735
LDLR chaperone MESD	3301	3301	2018	Sun BB	Males and Females	European	10534735
Hepatocyte growth factor receptor	3301	3301	2018	Sun BB	Males and Females	European	10534735
tRNA (guanine-N(7)-)-methyltransferase	3301	3301	2018	Sun BB	Males and Females	European	10534735
Microfibrillar-associated protein 1	3301	3301	2018	Sun BB	Males and Females	European	10534735
Microfibrillar-associated protein 2	3301	3301	2018	Sun BB	Males and Females	European	10534735
Microfibril-associated glycoprotein 4	3301	3301	2018	Sun BB	Males and Females	European	10534735
Microfibrillar-associated protein 5	3301	3301	2018	Sun BB	Males and Females	European	10534735
Lactadherin	3301	3301	2018	Sun BB	Males and Females	European	10534735
Mitofusin-1	3301	3301	2018	Sun BB	Males and Females	European	10534735
N-acetylserotonin O-methyltransferase-like protein	3301	3301	2018	Sun BB	Males and Females	European	10534735
Beta-1,3-N-acetylglucosaminyltransferase manic fringe	3301	3301	2018	Sun BB	Males and Females	European	10534735
MAX gene-associated protein	3301	3301	2018	Sun BB	Males and Females	European	10534735
Alpha-1,3-mannosyl-glycoprotein 2-beta-N-acetylglucosaminyltransferase	3301	3301	2018	Sun BB	Males and Females	European	10534735
Alpha-1,6-mannosyl-glycoprotein 2-beta-N-acetylglucosaminyltransferase	3301	3301	2018	Sun BB	Males and Females	European	10534735
Alpha-1,3-mannosyl-glycoprotein 4-beta-N-acetylglucosaminyltransferase B	3301	3301	2018	Sun BB	Males and Females	European	10534735
Alpha-1,3-mannosyl-glycoprotein 4-beta-N-acetylglucosaminyltransferase C	3301	3301	2018	Sun BB	Males and Females	European	10534735
Melanoma-derived growth regulatory protein	3301	3301	2018	Sun BB	Males and Females	European	10534735
MICAL-like protein 2	3301	3301	2018	Sun BB	Males and Females	European	10534735
MHC class I polypeptide-related sequence B	3301	3301	2018	Sun BB	Males and Females	European	10534735
Probable E3 ubiquitin-protein ligase MID2	3301	3301	2018	Sun BB	Males and Females	European	10534735
Lysosomal acid phosphatase	3301	3301	2018	Sun BB	Males and Females	European	10534735
ATPase ASNA1	3301	3301	2018	Sun BB	Males and Females	European	10534735
Macrophage migration inhibitory factor	3301	3301	2018	Sun BB	Males and Females	European	10534735
Allergin-1	3301	3301	2018	Sun BB	Males and Females	European	10534735
MICOS complex subunit MIC10	3301	3301	2018	Sun BB	Males and Females	European	10534735
Multiple inositol polyphosphate phosphatase 1	3301	3301	2018	Sun BB	Males and Females	European	10534735
Malectin	3301	3301	2018	Sun BB	Males and Females	European	10534735
Histone-lysine N-methyltransferase 2D	3301	3301	2018	Sun BB	Males and Females	European	10534735
Promotilin	3301	3301	2018	Sun BB	Males and Females	European	10534735
Malonyl-CoA decarboxylase, mitochondrial	3301	3301	2018	Sun BB	Males and Females	European	10534735
Membrane metallo-endopeptidase-like 1	3301	3301	2018	Sun BB	Males and Females	European	10534735
Membrane magnesium transporter 1	3301	3301	2018	Sun BB	Males and Females	European	10534735
Aspartyl/asparaginyl beta-hydroxylase	3301	3301	2018	Sun BB	Males and Females	European	10534735
Stromelysin-2	3301	3301	2018	Sun BB	Males and Females	European	10534735
Macrophage metalloelastase	3301	3301	2018	Sun BB	Males and Females	European	10534735
Collagenase 3	3301	3301	2018	Sun BB	Males and Females	European	10534735
Matrix metalloproteinase-14	3301	3301	2018	Sun BB	Males and Females	European	10534735
Matrix metalloproteinase-16	3301	3301	2018	Sun BB	Males and Females	European	10534735
Matrix metalloproteinase-17	3301	3301	2018	Sun BB	Males and Females	European	10534735
72 kDa type IV collagenase	3301	3301	2018	Sun BB	Males and Females	European	10534735
Matrilysin	3301	3301	2018	Sun BB	Males and Females	European	10534735
Asporin	3301	3301	2018	Sun BB	Males and Females	European	10534735
Neutrophil collagenase	3301	3301	2018	Sun BB	Males and Females	European	10534735
Matrix metalloproteinase-9	3301	3301	2018	Sun BB	Males and Females	European	10534735
Multimerin-2	3301	3301	2018	Sun BB	Males and Females	European	10534735
Motor neuron and pancreas homeobox protein 1	3301	3301	2018	Sun BB	Males and Females	European	10534735
MOB kinase activator 1A	3301	3301	2018	Sun BB	Males and Females	European	10534735
Adenylyltransferase and sulfurtransferase MOCS3	3301	3301	2018	Sun BB	Males and Females	European	10534735
Multiple PDZ domain protein	3301	3301	2018	Sun BB	Males and Females	European	10534735
DNA-3-methyladenine glycosylase	3301	3301	2018	Sun BB	Males and Females	European	10534735
Thrombopoietin Receptor	3301	3301	2018	Sun BB	Males and Females	European	10534735
Retroviral-like aspartic protease 1	3301	3301	2018	Sun BB	Males and Females	European	10534735
Myeloperoxidase	3301	3301	2018	Sun BB	Males and Females	European	10534735
MAGUK p55 subfamily member 6	3301	3301	2018	Sun BB	Males and Females	European	10534735
MAGUK p55 subfamily member 7	3301	3301	2018	Sun BB	Males and Females	European	10534735
3-mercaptopyruvate sulfurtransferase	3301	3301	2018	Sun BB	Males and Females	European	10534735
Myelin protein P0	3301	3301	2018	Sun BB	Males and Females	European	10534735
Melanocortin-2 receptor accessory protein 2	3301	3301	2018	Sun BB	Males and Females	European	10534735
Melanocortin-2 receptor accessory protein	3301	3301	2018	Sun BB	Males and Females	European	10534735
Macrophage mannose receptor 1	3301	3301	2018	Sun BB	Males and Females	European	10534735
C-type mannose receptor 2	3301	3301	2018	Sun BB	Males and Females	European	10534735
Double-strand break repair protein MRE11A	3301	3301	2018	Sun BB	Males and Females	European	10534735
Astacin-like metalloendopeptidase	3301	3301	2018	Sun BB	Males and Females	European	10534735
39S ribosomal protein L14, mitochondrial	3301	3301	2018	Sun BB	Males and Females	European	10534735
39S ribosomal protein L32, mitochondrial	3301	3301	2018	Sun BB	Males and Females	European	10534735
39S ribosomal protein L33, mitochondrial	3301	3301	2018	Sun BB	Males and Females	European	10534735
39S ribosomal protein L34, mitochondrial	3301	3301	2018	Sun BB	Males and Females	European	10534735
39S ribosomal protein L52, mitochondrial	3301	3301	2018	Sun BB	Males and Females	European	10534735
Ribosome-recycling factor, mitochondrial	3301	3301	2018	Sun BB	Males and Females	European	10534735
Protein MRVI1	3301	3301	2018	Sun BB	Males and Females	European	10534735
Mesothelin	3301	3301	2018	Sun BB	Males and Females	European	10534735
Beta-microseminoprotein	3301	3301	2018	Sun BB	Males and Females	European	10534735
ATPase family AAA domain-containing protein 1	3301	3301	2018	Sun BB	Males and Females	European	10534735
Prostate-associated microseminoprotein	3301	3301	2018	Sun BB	Males and Females	European	10534735
Macrophage scavenger receptor types I and II	3301	3301	2018	Sun BB	Males and Females	European	10534735
Mitochondrial peptide methionine sulfoxide reductase	3301	3301	2018	Sun BB	Males and Females	European	10534735
Methionine-R-sulfoxide reductase B3	3301	3301	2018	Sun BB	Males and Females	European	10534735
Macrophage-stimulating protein receptor	3301	3301	2018	Sun BB	Males and Females	European	10534735
Growth/differentiation factor 8	3301	3301	2018	Sun BB	Males and Females	European	10534735
Metallothionein-1F	3301	3301	2018	Sun BB	Males and Females	European	10534735
S-methyl-5'-thioadenosine phosphorylase	3301	3301	2018	Sun BB	Males and Females	European	10534735
ATPase family AAA domain-containing protein 2	3301	3301	2018	Sun BB	Males and Females	European	10534735
Protein p13 MTCP-1	3301	3301	2018	Sun BB	Males and Females	European	10534735
Mitochondrial fission regulator 1	3301	3301	2018	Sun BB	Males and Females	European	10534735
5-formyltetrahydrofolate cyclo-ligase	3301	3301	2018	Sun BB	Males and Females	European	10534735
Myotubularin-related protein 1	3301	3301	2018	Sun BB	Males and Females	European	10534735
Poly(A) RNA polymerase, mitochondrial	3301	3301	2018	Sun BB	Males and Females	European	10534735
Peptide chain release factor 1-like, mitochondrial	3301	3301	2018	Sun BB	Males and Females	European	10534735
Mucin-1	3301	3301	2018	Sun BB	Males and Females	European	10534735
Mucin-4	3301	3301	2018	Sun BB	Males and Females	European	10534735
Mitochondrial ubiquitin ligase activator of NFKB 1	3301	3301	2018	Sun BB	Males and Females	European	10534735
Cyclic AMP-dependent transcription factor ATF-6 alpha	3301	3301	2018	Sun BB	Males and Females	European	10534735
Muscle, skeletal receptor tyrosine-protein kinase	3301	3301	2018	Sun BB	Males and Females	European	10534735
A/G-specific adenine DNA glycosylase	3301	3301	2018	Sun BB	Males and Females	European	10534735
MAX-interacting protein 1	3301	3301	2018	Sun BB	Males and Females	European	10534735
Matrix-remodeling-associated protein 7	3301	3301	2018	Sun BB	Males and Females	European	10534735
Matrix-remodeling-associated protein 8	3301	3301	2018	Sun BB	Males and Females	European	10534735
Myosin-binding protein C, slow-type	3301	3301	2018	Sun BB	Males and Females	European	10534735
Myc proto-oncogene protein	3301	3301	2018	Sun BB	Males and Females	European	10534735
Myc target protein 1	3301	3301	2018	Sun BB	Males and Females	European	10534735
Ubiquitin-like modifier-activating enzyme ATG7	3301	3301	2018	Sun BB	Males and Females	European	10534735
Unconventional myosin-VI	3301	3301	2018	Sun BB	Males and Females	European	10534735
Myomesin-2	3301	3301	2018	Sun BB	Males and Females	European	10534735
Myelin regulatory factor	3301	3301	2018	Sun BB	Males and Females	European	10534735
Histone H2A deubiquitinase MYSM1	3301	3301	2018	Sun BB	Males and Females	European	10534735
Myocardial zonula adherens protein	3301	3301	2018	Sun BB	Males and Females	European	10534735
Myeloid zinc finger 1	3301	3301	2018	Sun BB	Males and Females	European	10534735
Mitotic-spindle organizing protein 1	3301	3301	2018	Sun BB	Males and Females	European	10534735
HemK methyltransferase family member 2	3301	3301	2018	Sun BB	Males and Females	European	10534735
Sodium/potassium-transporting ATPase subunit alpha-1	3301	3301	2018	Sun BB	Males and Females	European	10534735
N-acylethanolamine-hydrolyzing acid amidase	3301	3301	2018	Sun BB	Males and Females	European	10534735
N-acetylated-alpha-linked acidic dipeptidase 2	3301	3301	2018	Sun BB	Males and Females	European	10534735
NGFI-A-binding protein 1	3301	3301	2018	Sun BB	Males and Females	European	10534735
NGFI-A-binding protein 2	3301	3301	2018	Sun BB	Males and Females	European	10534735
NAD kinase	3301	3301	2018	Sun BB	Males and Females	European	10534735
N-acetyl-D-glucosamine kinase	3301	3301	2018	Sun BB	Males and Females	European	10534735
N-acetylglucosamine-1-phosphodiester alpha-N-acetylglucosaminidase	3301	3301	2018	Sun BB	Males and Females	European	10534735
N-acetylglutamate synthase, mitochondrial	3301	3301	2018	Sun BB	Males and Females	European	10534735
Nicotinamide phosphoribosyltransferase	3301	3301	2018	Sun BB	Males and Females	European	10534735
Nucleosome assembly protein 1-like 2	3301	3301	2018	Sun BB	Males and Females	European	10534735
Lactosylceramide 4-alpha-galactosyltransferase	3301	3301	2018	Sun BB	Males and Females	European	10534735
Tartrate-resistant acid phosphatase type 5	3301	3301	2018	Sun BB	Males and Females	European	10534735
Sodium/potassium-transporting ATPase subunit beta-2	3301	3301	2018	Sun BB	Males and Females	European	10534735
Beta-soluble NSF attachment protein	3301	3301	2018	Sun BB	Males and Females	European	10534735
Arylamine N-acetyltransferase 1	3301	3301	2018	Sun BB	Males and Females	European	10534735
N-acetyltransferase 14	3301	3301	2018	Sun BB	Males and Females	European	10534735
Neuroblastoma suppressor of tumorigenicity 1	3301	3301	2018	Sun BB	Males and Females	European	10534735
Next to BRCA1 gene 1 protein	3301	3301	2018	Sun BB	Males and Females	European	10534735
Neural cell adhesion molecule 1, 120 kDa isoform	3301	3301	2018	Sun BB	Males and Females	European	10534735
Neural cell adhesion molecule 1	3301	3301	2018	Sun BB	Males and Females	European	10534735
Neural cell adhesion molecule 2	3301	3301	2018	Sun BB	Males and Females	European	10534735
Neutrophil cytosol factor 2	3301	3301	2018	Sun BB	Males and Females	European	10534735
Sarcoplasmic/endoplasmic reticulum calcium ATPase 3	3301	3301	2018	Sun BB	Males and Females	European	10534735
Nucleolin	3301	3301	2018	Sun BB	Males and Females	European	10534735
Noncompact myelin-associated protein	3301	3301	2018	Sun BB	Males and Females	European	10534735
Nuclear receptor coactivator 2	3301	3301	2018	Sun BB	Males and Females	European	10534735
Natural cytotoxicity triggering receptor 1	3301	3301	2018	Sun BB	Males and Females	European	10534735
Natural cytotoxicity triggering receptor 2	3301	3301	2018	Sun BB	Males and Females	European	10534735
Natural cytotoxicity triggering receptor 3	3301	3301	2018	Sun BB	Males and Females	European	10534735
Natural cytotoxicity triggering receptor 3 ligand 1	3301	3301	2018	Sun BB	Males and Females	European	10534735
Kinetochore protein NDC80 homolog	3301	3301	2018	Sun BB	Males and Females	European	10534735
Protein NDNF	3301	3301	2018	Sun BB	Males and Females	European	10534735
Potassium-transporting ATPase subunit beta	3301	3301	2018	Sun BB	Males and Females	European	10534735
Protein NDRG4	3301	3301	2018	Sun BB	Males and Females	European	10534735
Bifunctional heparan sulfate N-deacetylase/N-sulfotransferase 1	3301	3301	2018	Sun BB	Males and Females	European	10534735
NADH dehydrogenase [ubiquinone] 1 beta subcomplex subunit 11, mitochondrial	3301	3301	2018	Sun BB	Males and Females	European	10534735
NADH dehydrogenase [ubiquinone] 1 beta subcomplex subunit 4	3301	3301	2018	Sun BB	Males and Females	European	10534735
NADH dehydrogenase [ubiquinone] 1 beta subcomplex subunit 8, mitochondrial	3301	3301	2018	Sun BB	Males and Females	European	10534735
NADH dehydrogenase [ubiquinone] iron-sulfur protein 4, mitochondrial	3301	3301	2018	Sun BB	Males and Females	European	10534735
NADH dehydrogenase [ubiquinone] flavoprotein 2, mitochondrial	3301	3301	2018	Sun BB	Males and Females	European	10534735
Neurofilament heavy polypeptide	3301	3301	2018	Sun BB	Males and Females	European	10534735
Neuronal growth regulator 1	3301	3301	2018	Sun BB	Males and Females	European	10534735
ATP synthase subunit beta, mitochondrial	3301	3301	2018	Sun BB	Males and Females	European	10534735
Protein kinase C-binding protein NELL1	3301	3301	2018	Sun BB	Males and Females	European	10534735
Protein kinase C-binding protein NELL2	3301	3301	2018	Sun BB	Males and Females	European	10534735
Neudesin	3301	3301	2018	Sun BB	Males and Females	European	10534735
Neogenin	3301	3301	2018	Sun BB	Males and Females	European	10534735
Neuroepithelial cell-transforming gene 1 protein	3301	3301	2018	Sun BB	Males and Females	European	10534735
Neuropilin and tolloid-like protein 1	3301	3301	2018	Sun BB	Males and Females	European	10534735
Neuropilin and tolloid-like protein 2	3301	3301	2018	Sun BB	Males and Females	European	10534735
E3 ubiquitin-protein ligase NEURL1	3301	3301	2018	Sun BB	Males and Females	European	10534735
Neuralized-like protein 4	3301	3301	2018	Sun BB	Males and Females	European	10534735
Neurofascin	3301	3301	2018	Sun BB	Males and Females	European	10534735
Aurora kinase A	3301	3301	2018	Sun BB	Males and Females	European	10534735
Nuclear factor erythroid 2-related factor 1	3301	3301	2018	Sun BB	Males and Females	European	10534735
NFU1 iron-sulfur cluster scaffold homolog, mitochondrial	3301	3301	2018	Sun BB	Males and Females	European	10534735
beta-nerve growth factor	3301	3301	2018	Sun BB	Males and Females	European	10534735
Tumor necrosis factor receptor superfamily member 16	3301	3301	2018	Sun BB	Males and Females	European	10534735
Neugrin	3301	3301	2018	Sun BB	Males and Females	European	10534735
Non-homologous end-joining factor 1	3301	3301	2018	Sun BB	Males and Females	European	10534735
NHL repeat-containing protein 3	3301	3301	2018	Sun BB	Males and Females	European	10534735
NHP2-like protein 1	3301	3301	2018	Sun BB	Males and Females	European	10534735
Nidogen-1	3301	3301	2018	Sun BB	Males and Females	European	10534735
Aurora kinase B	3301	3301	2018	Sun BB	Males and Females	European	10534735
Nidogen-2	3301	3301	2018	Sun BB	Males and Females	European	10534735
Magnesium transporter NIPA4	3301	3301	2018	Sun BB	Males and Females	European	10534735
Nischarin	3301	3301	2018	Sun BB	Males and Females	European	10534735
Neuroligin-1	3301	3301	2018	Sun BB	Males and Females	European	10534735
Neuroligin-4, X-linked	3301	3301	2018	Sun BB	Males and Females	European	10534735
NACHT, LRR and PYD domains-containing protein 10	3301	3301	2018	Sun BB	Males and Females	European	10534735
NACHT, LRR and PYD domains-containing protein 1	3301	3301	2018	Sun BB	Males and Females	European	10534735
NACHT, LRR and PYD domains-containing protein 4	3301	3301	2018	Sun BB	Males and Females	European	10534735
Neuromedin-B	3301	3301	2018	Sun BB	Males and Females	European	10534735
Nucleoside diphosphate kinase A	3301	3301	2018	Sun BB	Males and Females	European	10534735
Axin-2	3301	3301	2018	Sun BB	Males and Females	European	10534735
Nucleoside diphosphate kinase B	3301	3301	2018	Sun BB	Males and Females	European	10534735
Normal mucosa of esophagus-specific gene 1 protein	3301	3301	2018	Sun BB	Males and Females	European	10534735
NmrA-like family domain-containing protein 1	3301	3301	2018	Sun BB	Males and Females	European	10534735
Glycylpeptide N-tetradecanoyltransferase 1	3301	3301	2018	Sun BB	Males and Females	European	10534735
Noggin	3301	3301	2018	Sun BB	Males and Females	European	10534735
NoneX	3301	3301	2018	Sun BB	Males and Females	European	10534735
Neurogenic locus notch homolog protein 1	3301	3301	2018	Sun BB	Males and Females	European	10534735
Palmitoleoyl-protein carboxylesterase NOTUM	3301	3301	2018	Sun BB	Males and Females	European	10534735
Protein NOV homolog	3301	3301	2018	Sun BB	Males and Females	European	10534735
RNA-binding protein Nova-1	3301	3301	2018	Sun BB	Males and Females	European	10534735
Epididymal secretory protein E1	3301	3301	2018	Sun BB	Males and Females	European	10534735
Neural proliferation differentiation and control protein 1	3301	3301	2018	Sun BB	Males and Females	European	10534735
Pro-FMRFamide-related neuropeptide FF	3301	3301	2018	Sun BB	Males and Females	European	10534735
Nuclear pore complex-interacting protein family member B3	3301	3301	2018	Sun BB	Males and Females	European	10534735
Nuclear protein localization protein 4 homolog	3301	3301	2018	Sun BB	Males and Females	European	10534735
Atrial natriuretic factor	3301	3301	2018	Sun BB	Males and Females	European	10534735
Brain natriuretic peptide 32	3301	3301	2018	Sun BB	Males and Females	European	10534735
N-terminal pro-BNP	3301	3301	2018	Sun BB	Males and Females	European	10534735
Neuropeptide S	3301	3301	2018	Sun BB	Males and Females	European	10534735
Zinc-alpha-2-glycoprotein	3301	3301	2018	Sun BB	Males and Females	European	10534735
Neuronal pentraxin-1	3301	3301	2018	Sun BB	Males and Females	European	10534735
Neuronal pentraxin-2	3301	3301	2018	Sun BB	Males and Females	European	10534735
Neuropeptide W	3301	3301	2018	Sun BB	Males and Females	European	10534735
NAD(P)H dehydrogenase [quinone] 1	3301	3301	2018	Sun BB	Males and Females	European	10534735
Ribosyldihydronicotinamide dehydrogenase [quinone]	3301	3301	2018	Sun BB	Males and Females	European	10534735
Nuclear receptor subfamily 1 group D member 1	3301	3301	2018	Sun BB	Males and Females	European	10534735
Nuclear receptor subfamily 1 group D member 2	3301	3301	2018	Sun BB	Males and Females	European	10534735
Oxysterols receptor LXR-beta	3301	3301	2018	Sun BB	Males and Females	European	10534735
Glucocorticoid receptor	3301	3301	2018	Sun BB	Males and Females	European	10534735
Mineralocorticoid receptor	3301	3301	2018	Sun BB	Males and Females	European	10534735
Beta-1,3-galactosyltransferase 6	3301	3301	2018	Sun BB	Males and Females	European	10534735
Nuclear receptor subfamily 4 group A member 1	3301	3301	2018	Sun BB	Males and Females	European	10534735
Nuclear receptor subfamily 5 group A member 2	3301	3301	2018	Sun BB	Males and Females	European	10534735
Nutritionally-regulated adipose and cardiac enriched protein homolog	3301	3301	2018	Sun BB	Males and Females	European	10534735
Nuclear receptor-binding protein	3301	3301	2018	Sun BB	Males and Females	European	10534735
Neuronal cell adhesion molecule	3301	3301	2018	Sun BB	Males and Females	European	10534735
Neuregulin-1	3301	3301	2018	Sun BB	Males and Females	European	10534735
Pro-neuregulin-2, membrane-bound isoform	3301	3301	2018	Sun BB	Males and Females	European	10534735
Neuregulin-4	3301	3301	2018	Sun BB	Males and Females	European	10534735
Neuritin	3301	3301	2018	Sun BB	Males and Females	European	10534735
Neuropilin-1	3301	3301	2018	Sun BB	Males and Females	European	10534735
2-phosphoxylose phosphatase 1	3301	3301	2018	Sun BB	Males and Females	European	10534735
Beta-1,3-glucosyltransferase	3301	3301	2018	Sun BB	Males and Females	European	10534735
Neuropilin-2	3301	3301	2018	Sun BB	Males and Females	European	10534735
Neurensin-1	3301	3301	2018	Sun BB	Males and Females	European	10534735
Neurexin-1-beta	3301	3301	2018	Sun BB	Males and Females	European	10534735
Neurexin-1	3301	3301	2018	Sun BB	Males and Females	European	10534735
Neurexin-2-beta	3301	3301	2018	Sun BB	Males and Females	European	10534735
Neurexin-3-beta	3301	3301	2018	Sun BB	Males and Females	European	10534735
Sterol-4-alpha-carboxylate 3-dehydrogenase, decarboxylating	3301	3301	2018	Sun BB	Males and Females	European	10534735
Vesicle-fusing ATPase	3301	3301	2018	Sun BB	Males and Females	European	10534735
Galactosylgalactosylxylosylprotein 3-beta-glucuronosyltransferase 3	3301	3301	2018	Sun BB	Males and Females	European	10534735
Neuron-specific protein family member 1	3301	3301	2018	Sun BB	Males and Females	European	10534735
Neuron-specific protein family member 2	3301	3301	2018	Sun BB	Males and Females	European	10534735
5'(3')-deoxyribonucleotidase, cytosolic type	3301	3301	2018	Sun BB	Males and Females	European	10534735
5'-Nucleotidase	3301	3301	2018	Sun BB	Males and Females	European	10534735
Neurotrophin-3	3301	3301	2018	Sun BB	Males and Females	European	10534735
Neurotrophin-4	3301	3301	2018	Sun BB	Males and Females	European	10534735
N-terminal Xaa-Pro-Lys N-methyltransferase 1	3301	3301	2018	Sun BB	Males and Females	European	10534735
Netrin-1	3301	3301	2018	Sun BB	Males and Females	European	10534735
Netrin-4	3301	3301	2018	Sun BB	Males and Females	European	10534735
Beta-1,4-glucuronyltransferase 1	3301	3301	2018	Sun BB	Males and Females	European	10534735
Netrin-G1	3301	3301	2018	Sun BB	Males and Females	European	10534735
High affinity nerve growth factor receptor	3301	3301	2018	Sun BB	Males and Females	European	10534735
BDNF/NT-3 growth factors receptor	3301	3301	2018	Sun BB	Males and Females	European	10534735
NT-3 growth factor receptor	3301	3301	2018	Sun BB	Males and Females	European	10534735
Neurotensin/neuromedin N	3301	3301	2018	Sun BB	Males and Females	European	10534735
Nuclear migration protein nudC	3301	3301	2018	Sun BB	Males and Females	European	10534735
Peroxisomal NADH pyrophosphatase NUDT12	3301	3301	2018	Sun BB	Males and Females	European	10534735
Protein syndesmos	3301	3301	2018	Sun BB	Males and Females	European	10534735
Nucleoside diphosphate-linked moiety X motif 8, mitochondrial	3301	3301	2018	Sun BB	Males and Females	European	10534735
ADP-ribose pyrophosphatase, mitochondrial	3301	3301	2018	Sun BB	Males and Females	European	10534735
N-acetyllactosaminide beta-1,3-N-acetylglucosaminyltransferase 2	3301	3301	2018	Sun BB	Males and Females	European	10534735
Nuclear pore membrane glycoprotein 210-like	3301	3301	2018	Sun BB	Males and Females	European	10534735
Nuclear RNA export factor 1	3301	3301	2018	Sun BB	Males and Females	European	10534735
Neurexophilin-1	3301	3301	2018	Sun BB	Males and Females	European	10534735
Neurexophilin-3	3301	3301	2018	Sun BB	Males and Females	European	10534735
NTF2-related export protein 1	3301	3301	2018	Sun BB	Males and Females	European	10534735
Out at first protein homolog	3301	3301	2018	Sun BB	Males and Females	European	10534735
2'-5'-oligoadenylate synthase 1	3301	3301	2018	Sun BB	Males and Females	European	10534735
Ornithine decarboxylase antizyme 1	3301	3301	2018	Sun BB	Males and Females	European	10534735
Odorant-binding protein 2a	3301	3301	2018	Sun BB	Males and Females	European	10534735
Odorant-binding protein 2b	3301	3301	2018	Sun BB	Males and Females	European	10534735
UDP-GlcNAc:betaGal beta-1,3-N-acetylglucosaminyltransferase 6	3301	3301	2018	Sun BB	Males and Females	European	10534735
OCIA domain-containing protein 1	3301	3301	2018	Sun BB	Males and Females	European	10534735
Inositol polyphosphate 5-phosphatase OCRL-1	3301	3301	2018	Sun BB	Males and Females	European	10534735
Ornithine decarboxylase	3301	3301	2018	Sun BB	Males and Females	European	10534735
Obg-like ATPase 1	3301	3301	2018	Sun BB	Males and Females	European	10534735
Olfactomedin-like protein 3	3301	3301	2018	Sun BB	Males and Females	European	10534735
Oxidized low-density lipoprotein receptor 1	3301	3301	2018	Sun BB	Males and Females	European	10534735
Osteomodulin	3301	3301	2018	Sun BB	Males and Females	European	10534735
Opalin	3301	3301	2018	Sun BB	Males and Females	European	10534735
Opioid-binding protein/cell adhesion molecule	3301	3301	2018	Sun BB	Males and Females	European	10534735
UDP-GlcNAc:betaGal beta-1,3-N-acetylglucosaminyltransferase 8	3301	3301	2018	Sun BB	Males and Females	European	10534735
Oligophrenin-1	3301	3301	2018	Sun BB	Males and Females	European	10534735
Origin recognition complex subunit 6	3301	3301	2018	Sun BB	Males and Females	European	10534735
Oxysterol-binding protein-related protein 11	3301	3301	2018	Sun BB	Males and Females	European	10534735
Osteoclast-associated immunoglobulin-like receptor	3301	3301	2018	Sun BB	Males and Females	European	10534735
Oncostatin-M	3301	3301	2018	Sun BB	Males and Females	European	10534735
Oncostatin-M-specific receptor subunit beta	3301	3301	2018	Sun BB	Males and Females	European	10534735
Osteocrin	3301	3301	2018	Sun BB	Males and Females	European	10534735
Ubiquitin thioesterase OTUB2	3301	3301	2018	Sun BB	Males and Females	European	10534735
Oxytocin-neurophysin 1	3301	3301	2018	Sun BB	Males and Females	European	10534735
Beta-1,4-galactosyltransferase 1	3301	3301	2018	Sun BB	Males and Females	European	10534735
P2X purinoceptor 6	3301	3301	2018	Sun BB	Males and Females	European	10534735
Prolyl 4-hydroxylase subunit alpha-1	3301	3301	2018	Sun BB	Males and Females	European	10534735
Prolyl 4-hydroxylase subunit alpha-2	3301	3301	2018	Sun BB	Males and Females	European	10534735
Polyadenylate-binding protein 3	3301	3301	2018	Sun BB	Males and Females	European	10534735
Polyadenylate-binding protein 4	3301	3301	2018	Sun BB	Males and Females	European	10534735
Marginal zone B- and B1-cell-specific protein	3301	3301	2018	Sun BB	Males and Females	European	10534735
Platelet-activating factor acetylhydrolase IB subunit beta	3301	3301	2018	Sun BB	Males and Females	European	10534735
Multifunctional protein ADE2	3301	3301	2018	Sun BB	Males and Females	European	10534735
Polyadenylate-binding protein-interacting protein 1	3301	3301	2018	Sun BB	Males and Females	European	10534735
Serine/threonine-protein kinase PAK 3	3301	3301	2018	Sun BB	Males and Females	European	10534735
Beta-1,4-galactosyltransferase 2	3301	3301	2018	Sun BB	Males and Females	European	10534735
Serine/threonine-protein kinase PAK 4	3301	3301	2018	Sun BB	Males and Females	European	10534735
Serine/threonine-protein kinase PAK 7	3301	3301	2018	Sun BB	Males and Females	European	10534735
Peptidyl-glycine alpha-amidating monooxygenase	3301	3301	2018	Sun BB	Males and Females	European	10534735
Pantothenate kinase 3	3301	3301	2018	Sun BB	Males and Females	European	10534735
Papilin	3301	3301	2018	Sun BB	Males and Females	European	10534735
Poly(A) polymerase gamma	3301	3301	2018	Sun BB	Males and Females	European	10534735
Pappalysin-2	3301	3301	2018	Sun BB	Males and Females	European	10534735
Pappalysin-1	3301	3301	2018	Sun BB	Males and Females	European	10534735
Bifunctional 3'-phosphoadenosine 5'-phosphosulfate synthase 1	3301	3301	2018	Sun BB	Males and Females	European	10534735
E3 ubiquitin-protein ligase parkin	3301	3301	2018	Sun BB	Males and Females	European	10534735
Beta-1,4-galactosyltransferase 3	3301	3301	2018	Sun BB	Males and Females	European	10534735
Protein deglycase DJ-1	3301	3301	2018	Sun BB	Males and Females	European	10534735
Poly [ADP-ribose] polymerase 1	3301	3301	2018	Sun BB	Males and Females	European	10534735
Poly [ADP-ribose] polymerase 11	3301	3301	2018	Sun BB	Males and Females	European	10534735
Mono [ADP-ribose] polymerase PARP16	3301	3301	2018	Sun BB	Males and Females	European	10534735
Alpha-parvin	3301	3301	2018	Sun BB	Males and Females	European	10534735
Prostate and testis expressed protein 1	3301	3301	2018	Sun BB	Males and Females	European	10534735
Prostate and testis expressed protein 4	3301	3301	2018	Sun BB	Males and Females	European	10534735
Paired box protein Pax-4	3301	3301	2018	Sun BB	Males and Females	European	10534735
PAX-interacting protein 1	3301	3301	2018	Sun BB	Males and Females	European	10534735
Beta-1,4-galactosyltransferase 5	3301	3301	2018	Sun BB	Males and Females	European	10534735
Pyruvate carboxylase, mitochondrial	3301	3301	2018	Sun BB	Males and Females	European	10534735
Pterin-4-alpha-carbinolamine dehydratase	3301	3301	2018	Sun BB	Males and Females	European	10534735
Pterin-4-alpha-carbinolamine dehydratase 2	3301	3301	2018	Sun BB	Males and Females	European	10534735
Poly(rC)-binding protein 1	3301	3301	2018	Sun BB	Males and Females	European	10534735
Protocadherin-10	3301	3301	2018	Sun BB	Males and Females	European	10534735
Protocadherin-15	3301	3301	2018	Sun BB	Males and Females	European	10534735
Protocadherin-9	3301	3301	2018	Sun BB	Males and Females	European	10534735
Protocadherin alpha-4	3301	3301	2018	Sun BB	Males and Females	European	10534735
Activin receptor type-1B	3301	3301	2018	Sun BB	Males and Females	European	10534735
Beta-1,4-galactosyltransferase 6	3301	3301	2018	Sun BB	Males and Females	European	10534735
Protocadherin alpha-7	3301	3301	2018	Sun BB	Males and Females	European	10534735
Protocadherin alpha-C2	3301	3301	2018	Sun BB	Males and Females	European	10534735
Protocadherin beta-10	3301	3301	2018	Sun BB	Males and Females	European	10534735
Protocadherin beta-1	3301	3301	2018	Sun BB	Males and Females	European	10534735
Protocadherin beta-2	3301	3301	2018	Sun BB	Males and Females	European	10534735
Protocadherin beta-4	3301	3301	2018	Sun BB	Males and Females	European	10534735
Protocadherin gamma-A8	3301	3301	2018	Sun BB	Males and Females	European	10534735
Protocadherin gamma-C5	3301	3301	2018	Sun BB	Males and Females	European	10534735
Proliferating cell nuclear antigen	3301	3301	2018	Sun BB	Males and Females	European	10534735
Procollagen C-endopeptidase enhancer 1	3301	3301	2018	Sun BB	Males and Females	European	10534735
Beta-1,4-galactosyltransferase 7	3301	3301	2018	Sun BB	Males and Females	European	10534735
Procollagen C-endopeptidase enhancer 2	3301	3301	2018	Sun BB	Males and Females	European	10534735
Neuroendocrine convertase 1	3301	3301	2018	Sun BB	Males and Females	European	10534735
Proprotein convertase subtilisin/kexin type 7	3301	3301	2018	Sun BB	Males and Females	European	10534735
Prenylcysteine oxidase-like	3301	3301	2018	Sun BB	Males and Females	European	10534735
Programmed cell death protein 1	3301	3301	2018	Sun BB	Males and Females	European	10534735
Programmed cell death 1 ligand 2	3301	3301	2018	Sun BB	Males and Females	European	10534735
Programmed cell death protein 5	3301	3301	2018	Sun BB	Males and Females	European	10534735
Phosducin-like protein 2	3301	3301	2018	Sun BB	Males and Females	European	10534735
Calcium/calmodulin-dependent 3',5'-cyclic nucleotide phosphodiesterase 1A	3301	3301	2018	Sun BB	Males and Females	European	10534735
cGMP-dependent 3',5'-cyclic phosphodiesterase	3301	3301	2018	Sun BB	Males and Females	European	10534735
Transcription regulator protein BACH1	3301	3301	2018	Sun BB	Males and Females	European	10534735
cGMP-inhibited 3',5'-cyclic phosphodiesterase A	3301	3301	2018	Sun BB	Males and Females	European	10534735
cAMP-specific 3',5'-cyclic phosphodiesterase 4D	3301	3301	2018	Sun BB	Males and Females	European	10534735
Retinal rod rhodopsin-sensitive cGMP 3',5'-cyclic phosphodiesterase subunit delta	3301	3301	2018	Sun BB	Males and Females	European	10534735
High affinity cAMP-specific 3',5'-cyclic phosphodiesterase 7A	3301	3301	2018	Sun BB	Males and Females	European	10534735
High affinity cGMP-specific 3',5'-cyclic phosphodiesterase 9A	3301	3301	2018	Sun BB	Males and Females	European	10534735
Platelet-derived growth factor subunit A	3301	3301	2018	Sun BB	Males and Females	European	10534735
Platelet-derived growth factor subunit B	3301	3301	2018	Sun BB	Males and Females	European	10534735
Platelet-derived growth factor C	3301	3301	2018	Sun BB	Males and Females	European	10534735
Platelet-derived growth factor D	3301	3301	2018	Sun BB	Males and Females	European	10534735
Platelet-derived growth factor receptor alpha	3301	3301	2018	Sun BB	Males and Females	European	10534735
Transcription regulator protein BACH2	3301	3301	2018	Sun BB	Males and Females	European	10534735
Platelet-derived growth factor receptor beta	3301	3301	2018	Sun BB	Males and Females	European	10534735
Platelet-derived growth factor receptor-like protein	3301	3301	2018	Sun BB	Males and Females	European	10534735
Protein disulfide-isomerase A3	3301	3301	2018	Sun BB	Males and Females	European	10534735
Protein disulfide-isomerase A5	3301	3301	2018	Sun BB	Males and Females	European	10534735
Protein disulfide-isomerase-like protein of the testis	3301	3301	2018	Sun BB	Males and Females	European	10534735
[Pyruvate dehydrogenase (acetyl-transferring)] kinase isozyme 1, mitochondrial	3301	3301	2018	Sun BB	Males and Females	European	10534735
[Pyruvate dehydrogenase (acetyl-transferring)] kinase isozyme 2, mitochondrial	3301	3301	2018	Sun BB	Males and Females	European	10534735
PDZ and LIM domain protein 4	3301	3301	2018	Sun BB	Males and Females	European	10534735
p53 and DNA damage-regulated protein 1	3301	3301	2018	Sun BB	Males and Females	European	10534735
Pyridoxal kinase	3301	3301	2018	Sun BB	Males and Females	European	10534735
Bcl2-associated agonist of cell death	3301	3301	2018	Sun BB	Males and Females	European	10534735
Pyridoxal phosphate phosphatase	3301	3301	2018	Sun BB	Males and Females	European	10534735
PDZ domain-containing protein 11	3301	3301	2018	Sun BB	Males and Females	European	10534735
PDZK1-interacting protein 1	3301	3301	2018	Sun BB	Males and Females	European	10534735
Platelet endothelial aggregation receptor 1	3301	3301	2018	Sun BB	Males and Females	European	10534735
Platelet endothelial cell adhesion molecule	3301	3301	2018	Sun BB	Males and Females	European	10534735
E3 ubiquitin-protein ligase pellino homolog 2	3301	3301	2018	Sun BB	Males and Females	European	10534735
Proenkephalin-A	3301	3301	2018	Sun BB	Males and Females	European	10534735
Pescadillo homolog	3301	3301	2018	Sun BB	Males and Females	European	10534735
Peroxisomal membrane protein PEX14	3301	3301	2018	Sun BB	Males and Females	European	10534735
BAG family molecular chaperone regulator 3	3301	3301	2018	Sun BB	Males and Females	European	10534735
Peroxisomal targeting signal 1 receptor	3301	3301	2018	Sun BB	Males and Females	European	10534735
Platelet factor 4 variant	3301	3301	2018	Sun BB	Males and Females	European	10534735
Prefoldin subunit 5	3301	3301	2018	Sun BB	Males and Females	European	10534735
Profilin-2	3301	3301	2018	Sun BB	Males and Females	European	10534735
Placenta growth factor	3301	3301	2018	Sun BB	Males and Females	European	10534735
Phosphoglycerate kinase 1	3301	3301	2018	Sun BB	Males and Females	European	10534735
Phosphoglycerate kinase 2	3301	3301	2018	Sun BB	Males and Females	European	10534735
Peptidoglycan recognition protein 1	3301	3301	2018	Sun BB	Males and Females	European	10534735
Phosphoglucomutase-1	3301	3301	2018	Sun BB	Males and Females	European	10534735
Membrane-associated progesterone receptor component 1	3301	3301	2018	Sun BB	Males and Females	European	10534735
BAG family molecular chaperone regulator 4	3301	3301	2018	Sun BB	Males and Females	European	10534735
Membrane-associated progesterone receptor component 2	3301	3301	2018	Sun BB	Males and Females	European	10534735
PHD finger protein 3	3301	3301	2018	Sun BB	Males and Females	European	10534735
Peptidase inhibitor 15	3301	3301	2018	Sun BB	Males and Females	European	10534735
Elafin	3301	3301	2018	Sun BB	Males and Females	European	10534735
PILR alpha-associated neural protein	3301	3301	2018	Sun BB	Males and Females	European	10534735
Polymeric immunoglobulin receptor	3301	3301	2018	Sun BB	Males and Females	European	10534735
Phosphatidylinositol 4-phosphate 3-kinase C2 domain-containing subunit alpha	3301	3301	2018	Sun BB	Males and Females	European	10534735
B melanoma antigen 2	3301	3301	2018	Sun BB	Males and Females	European	10534735
PIK3CA/PIK3R1	3301	3301	2018	Sun BB	Males and Females	European	10534735
Phosphatidylinositol 4,5-bisphosphate 3-kinase catalytic subunit gamma isoform	3301	3301	2018	Sun BB	Males and Females	European	10534735
Paired immunoglobulin-like type 2 receptor alpha	3301	3301	2018	Sun BB	Males and Females	European	10534735
Serine/threonine-protein kinase pim-1	3301	3301	2018	Sun BB	Males and Females	European	10534735
Peptidyl-prolyl cis-trans isomerase NIMA-interacting 4	3301	3301	2018	Sun BB	Males and Females	European	10534735
Phosphatidylinositol 5-phosphate 4-kinase type-2 alpha	3301	3301	2018	Sun BB	Males and Females	European	10534735
Pirin	3301	3301	2018	Sun BB	Males and Females	European	10534735
Phosphatidylinositol transfer protein alpha isoform	3301	3301	2018	Sun BB	Males and Females	European	10534735
Phosphatidylinositol transfer protein beta isoform	3301	3301	2018	Sun BB	Males and Females	European	10534735
B melanoma antigen 3	3301	3301	2018	Sun BB	Males and Females	European	10534735
Piwi-like protein 1	3301	3301	2018	Sun BB	Males and Females	European	10534735
Polycystin-2	3301	3301	2018	Sun BB	Males and Females	European	10534735
Pyruvate kinase PKLR	3301	3301	2018	Sun BB	Males and Females	European	10534735
Group 10 secretory phospholipase A2	3301	3301	2018	Sun BB	Males and Females	European	10534735
Group XIIB secretory phospholipase A2-like protein	3301	3301	2018	Sun BB	Males and Females	European	10534735
HRAS-like suppressor 3	3301	3301	2018	Sun BB	Males and Females	European	10534735
Phospholipase A2, membrane associated	3301	3301	2018	Sun BB	Males and Females	European	10534735
Putative inactive group IIC secretory phospholipase A2	3301	3301	2018	Sun BB	Males and Females	European	10534735
Group IIE secretory phospholipase A2	3301	3301	2018	Sun BB	Males and Females	European	10534735
BRCA1-associated RING domain protein 1	3301	3301	2018	Sun BB	Males and Females	European	10534735
Calcium-dependent phospholipase A2	3301	3301	2018	Sun BB	Males and Females	European	10534735
Secretory phospholipase A2 receptor	3301	3301	2018	Sun BB	Males and Females	European	10534735
Urokinase-type plasminogen activator	3301	3301	2018	Sun BB	Males and Females	European	10534735
Urokinase plasminogen activator surface receptor	3301	3301	2018	Sun BB	Males and Females	European	10534735
Phospholipase B-like 1	3301	3301	2018	Sun BB	Males and Females	European	10534735
Putative phospholipase B-like 2	3301	3301	2018	Sun BB	Males and Females	European	10534735
1-phosphatidylinositol 4,5-bisphosphate phosphodiesterase gamma-1	3301	3301	2018	Sun BB	Males and Females	European	10534735
Phospholipase D3	3301	3301	2018	Sun BB	Males and Females	European	10534735
Inactive phospholipase D5	3301	3301	2018	Sun BB	Males and Females	European	10534735
Pleckstrin homology domain-containing family A member 1	3301	3301	2018	Sun BB	Males and Females	European	10534735
Serine/threonine-protein kinase receptor R3	3301	3301	2018	Sun BB	Males and Females	European	10534735
Basic leucine zipper transcriptional factor ATF-like 3	3301	3301	2018	Sun BB	Males and Females	European	10534735
Pleckstrin homology domain-containing family A member 7	3301	3301	2018	Sun BB	Males and Females	European	10534735
Angiostatin	3301	3301	2018	Sun BB	Males and Females	European	10534735
Plasmin	3301	3301	2018	Sun BB	Males and Females	European	10534735
Serine/threonine-protein kinase PLK1	3301	3301	2018	Sun BB	Males and Females	European	10534735
Procollagen-lysine,2-oxoglutarate 5-dioxygenase 2	3301	3301	2018	Sun BB	Males and Females	European	10534735
Procollagen-lysine,2-oxoglutarate 5-dioxygenase 3	3301	3301	2018	Sun BB	Males and Females	European	10534735
Plastin-1	3301	3301	2018	Sun BB	Males and Females	European	10534735
Plexin-A1	3301	3301	2018	Sun BB	Males and Females	European	10534735
Plexin-B2	3301	3301	2018	Sun BB	Males and Females	European	10534735
Plexin-C1	3301	3301	2018	Sun BB	Males and Females	European	10534735
Basal Cell Adhesion Molecule	3301	3301	2018	Sun BB	Males and Females	European	10534735
Melanocyte protein PMEL	3301	3301	2018	Sun BB	Males and Females	European	10534735
Protein TMEPAI	3301	3301	2018	Sun BB	Males and Females	European	10534735
Mismatch repair endonuclease PMS2	3301	3301	2018	Sun BB	Males and Females	European	10534735
Phosphomevalonate kinase	3301	3301	2018	Sun BB	Males and Females	European	10534735
Bifunctional polynucleotide phosphatase/kinase	3301	3301	2018	Sun BB	Males and Females	European	10534735
Inactive pancreatic lipase-related protein 1	3301	3301	2018	Sun BB	Males and Females	European	10534735
Purine nucleoside phosphorylase	3301	3301	2018	Sun BB	Males and Females	European	10534735
Podocalyxin	3301	3301	2018	Sun BB	Males and Females	European	10534735
GDP-fucose protein O-fucosyltransferase 1	3301	3301	2018	Sun BB	Males and Females	European	10534735
GDP-fucose protein O-fucosyltransferase 2	3301	3301	2018	Sun BB	Males and Females	European	10534735
Brevican core protein	3301	3301	2018	Sun BB	Males and Females	European	10534735
Protein O-glucosyltransferase 1	3301	3301	2018	Sun BB	Males and Females	European	10534735
DNA polymerase eta	3301	3301	2018	Sun BB	Males and Females	European	10534735
DNA polymerase iota	3301	3301	2018	Sun BB	Males and Females	European	10534735
DNA-directed DNA/RNA polymerase mu	3301	3301	2018	Sun BB	Males and Females	European	10534735
DNA-directed RNA polymerases I and III subunit RPAC1	3301	3301	2018	Sun BB	Males and Females	European	10534735
Beta-endorphin	3301	3301	2018	Sun BB	Males and Females	European	10534735
Corticotropin	3301	3301	2018	Sun BB	Males and Females	European	10534735
Pro-opiomelanocortin	3301	3301	2018	Sun BB	Males and Females	European	10534735
Protein O-linked-mannose beta-1,2-N-acetylglucosaminyltransferase 1	3301	3301	2018	Sun BB	Males and Females	European	10534735
Protein O-linked-mannose beta-1,4-N-acetylglucosaminyltransferase 2	3301	3301	2018	Sun BB	Males and Females	European	10534735
B-cell receptor-associated protein 29	3301	3301	2018	Sun BB	Males and Females	European	10534735
NADPH--cytochrome P450 reductase	3301	3301	2018	Sun BB	Males and Females	European	10534735
Periostin	3301	3301	2018	Sun BB	Males and Females	European	10534735
POU domain, class 2, transcription factor 1	3301	3301	2018	Sun BB	Males and Females	European	10534735
Phosphatidate phosphatase PPAPDC1A	3301	3301	2018	Sun BB	Males and Females	European	10534735
Peroxisome proliferator-activated receptor alpha	3301	3301	2018	Sun BB	Males and Females	European	10534735
Neutrophil-activating peptide 2	3301	3301	2018	Sun BB	Males and Females	European	10534735
Phosphopantothenoylcysteine decarboxylase	3301	3301	2018	Sun BB	Males and Females	European	10534735
Peptidyl-prolyl cis-trans isomerase A	3301	3301	2018	Sun BB	Males and Females	European	10534735
Breast cancer anti-estrogen resistance protein 3	3301	3301	2018	Sun BB	Males and Females	European	10534735
Peptidyl-prolyl cis-trans isomerase B	3301	3301	2018	Sun BB	Males and Females	European	10534735
Peptidyl-prolyl cis-trans isomerase E	3301	3301	2018	Sun BB	Males and Females	European	10534735
Peptidyl-prolyl cis-trans isomerase H	3301	3301	2018	Sun BB	Males and Females	European	10534735
Peptidyl-prolyl cis-trans isomerase-like 1	3301	3301	2018	Sun BB	Males and Females	European	10534735
Peptidyl-prolyl cis-trans isomerase-like 2	3301	3301	2018	Sun BB	Males and Females	European	10534735
Protein phosphatase 1A	3301	3301	2018	Sun BB	Males and Females	European	10534735
Protein phosphatase 1L	3301	3301	2018	Sun BB	Males and Females	European	10534735
Protein phosphatase 1 regulatory subunit 3B	3301	3301	2018	Sun BB	Males and Females	European	10534735
Serine/threonine-protein phosphatase 2A 65 kDa regulatory subunit A alpha isoform	3301	3301	2018	Sun BB	Males and Females	European	10534735
Serine/threonine-protein phosphatase 2A regulatory subunit B'' subunit alpha	3301	3301	2018	Sun BB	Males and Females	European	10534735
B-cell lymphoma/leukemia 10	3301	3301	2018	Sun BB	Males and Females	European	10534735
Calcineurin subunit B type 1	3301	3301	2018	Sun BB	Males and Females	European	10534735
Palmitoyl-protein thioesterase 1	3301	3301	2018	Sun BB	Males and Females	European	10534735
Pancreatic hormone	3301	3301	2018	Sun BB	Males and Females	European	10534735
Putative uncharacterized protein PQLC2L	3301	3301	2018	Sun BB	Males and Females	European	10534735
Basic salivary proline-rich protein 4	3301	3301	2018	Sun BB	Males and Females	European	10534735
Protein regulator of cytokinesis 1	3301	3301	2018	Sun BB	Males and Females	European	10534735
Lysosomal Pro-X carboxypeptidase	3301	3301	2018	Sun BB	Males and Females	European	10534735
PR domain zinc finger protein 1	3301	3301	2018	Sun BB	Males and Females	European	10534735
PR domain zinc finger protein 4	3301	3301	2018	Sun BB	Males and Females	European	10534735
Peroxiredoxin-1	3301	3301	2018	Sun BB	Males and Females	European	10534735
Apoptosis regulator Bcl-2	3301	3301	2018	Sun BB	Males and Females	European	10534735
Peroxiredoxin-4	3301	3301	2018	Sun BB	Males and Females	European	10534735
Prolargin	3301	3301	2018	Sun BB	Males and Females	European	10534735
Proteoglycan 3	3301	3301	2018	Sun BB	Males and Females	European	10534735
Salivary acidic proline-rich phosphoprotein 1/2	3301	3301	2018	Sun BB	Males and Females	European	10534735
DNA primase small subunit	3301	3301	2018	Sun BB	Males and Females	European	10534735
AMP Kinase (alpha1beta1gamma1)	3301	3301	2018	Sun BB	Males and Females	European	10534735
AMP Kinase (alpha2beta2gamma1)	3301	3301	2018	Sun BB	Males and Females	European	10534735
cAMP-dependent protein kinase catalytic subunit alpha	3301	3301	2018	Sun BB	Males and Females	European	10534735
cAMP-dependent protein kinase type I-beta regulatory subunit	3301	3301	2018	Sun BB	Males and Females	European	10534735
Protein kinase C alpha type	3301	3301	2018	Sun BB	Males and Females	European	10534735
Bcl-2-related protein A1	3301	3301	2018	Sun BB	Males and Females	European	10534735
Protein kinase C beta type (splice variant beta-II)	3301	3301	2018	Sun BB	Males and Females	European	10534735
Protein kinase C iota type	3301	3301	2018	Sun BB	Males and Females	European	10534735
Glucosidase 2 subunit beta	3301	3301	2018	Sun BB	Males and Females	European	10534735
Protein kinase C zeta type	3301	3301	2018	Sun BB	Males and Females	European	10534735
cGMP-dependent protein kinase 1, beta isozyme	3301	3301	2018	Sun BB	Males and Females	European	10534735
Prolactin	3301	3301	2018	Sun BB	Males and Females	European	10534735
Prolactin-releasing peptide	3301	3301	2018	Sun BB	Males and Females	European	10534735
Prolactin receptor	3301	3301	2018	Sun BB	Males and Females	European	10534735
Protein arginine N-methyltransferase 3	3301	3301	2018	Sun BB	Males and Females	European	10534735
Major prion protein	3301	3301	2018	Sun BB	Males and Females	European	10534735
Bcl-2-like protein 1	3301	3301	2018	Sun BB	Males and Females	European	10534735
Activated Protein C	3301	3301	2018	Sun BB	Males and Females	European	10534735
Prokineticin-1	3301	3301	2018	Sun BB	Males and Females	European	10534735
Proline-rich protein 1	3301	3301	2018	Sun BB	Males and Females	European	10534735
Pre-mRNA-processing factor 6	3301	3301	2018	Sun BB	Males and Females	European	10534735
Phosphoribosyl pyrophosphate synthase-associated protein 1	3301	3301	2018	Sun BB	Males and Females	European	10534735
Protein Largen	3301	3301	2018	Sun BB	Males and Females	European	10534735
Transmembrane gamma-carboxyglutamic acid protein 1	3301	3301	2018	Sun BB	Males and Females	European	10534735
Transmembrane gamma-carboxyglutamic acid protein 4	3301	3301	2018	Sun BB	Males and Females	European	10534735
Bcl-2-like protein 2	3301	3301	2018	Sun BB	Males and Females	European	10534735
Trypsin-1	3301	3301	2018	Sun BB	Males and Females	European	10534735
Brain-specific serine protease 4	3301	3301	2018	Sun BB	Males and Females	European	10534735
Trypsin-2	3301	3301	2018	Sun BB	Males and Females	European	10534735
Trypsin-3	3301	3301	2018	Sun BB	Males and Females	European	10534735
Probable inactive serine protease 37	3301	3301	2018	Sun BB	Males and Females	European	10534735
Myeloblastin	3301	3301	2018	Sun BB	Males and Females	European	10534735
Proactivator polypeptide-like 1	3301	3301	2018	Sun BB	Males and Females	European	10534735
PH and SEC7 domain-containing protein 1	3301	3301	2018	Sun BB	Males and Females	European	10534735
PH and SEC7 domain-containing protein 2	3301	3301	2018	Sun BB	Males and Females	European	10534735
Acylphosphatase-2	3301	3301	2018	Sun BB	Males and Females	European	10534735
Pregnancy-specific beta-1-glycoprotein 11	3301	3301	2018	Sun BB	Males and Females	European	10534735
Pregnancy-specific beta-1-glycoprotein 2	3301	3301	2018	Sun BB	Males and Females	European	10534735
Pregnancy-specific beta-1-glycoprotein 3	3301	3301	2018	Sun BB	Males and Females	European	10534735
Pregnancy-specific beta-1-glycoprotein 4	3301	3301	2018	Sun BB	Males and Females	European	10534735
Pregnancy-specific beta-1-glycoprotein 5	3301	3301	2018	Sun BB	Males and Females	European	10534735
Pregnancy-specific beta-1-glycoprotein 6	3301	3301	2018	Sun BB	Males and Females	European	10534735
Putative pregnancy-specific beta-1-glycoprotein 7	3301	3301	2018	Sun BB	Males and Females	European	10534735
Pregnancy-specific beta-1-glycoprotein 8	3301	3301	2018	Sun BB	Males and Females	European	10534735
Pregnancy-specific beta-1-glycoprotein 9	3301	3301	2018	Sun BB	Males and Females	European	10534735
Proteasome subunit alpha type-1	3301	3301	2018	Sun BB	Males and Females	European	10534735
B-cell lymphoma 6 protein	3301	3301	2018	Sun BB	Males and Females	European	10534735
Proteasome subunit alpha type-2	3301	3301	2018	Sun BB	Males and Females	European	10534735
Proteasome subunit alpha type-4	3301	3301	2018	Sun BB	Males and Females	European	10534735
Proteasome subunit alpha type-6	3301	3301	2018	Sun BB	Males and Females	European	10534735
Proteasome subunit beta type-5	3301	3301	2018	Sun BB	Males and Females	European	10534735
26S proteasome non-ATPase regulatory subunit 11	3301	3301	2018	Sun BB	Males and Females	European	10534735
26S proteasome non-ATPase regulatory subunit 1	3301	3301	2018	Sun BB	Males and Females	European	10534735
26S proteasome non-ATPase regulatory subunit 4	3301	3301	2018	Sun BB	Males and Females	European	10534735
26S proteasome non-ATPase regulatory subunit 5	3301	3301	2018	Sun BB	Males and Females	European	10534735
26S proteasome non-ATPase regulatory subunit 7	3301	3301	2018	Sun BB	Males and Females	European	10534735
Brain-derived neurotrophic factor	3301	3301	2018	Sun BB	Males and Females	European	10534735
Proteasome activator complex subunit 1	3301	3301	2018	Sun BB	Males and Females	European	10534735
Proteasome activator complex subunit 3	3301	3301	2018	Sun BB	Males and Females	European	10534735
Proteasome assembly chaperone 3	3301	3301	2018	Sun BB	Males and Females	European	10534735
Persephin	3301	3301	2018	Sun BB	Males and Females	European	10534735
Patched domain-containing protein 3	3301	3301	2018	Sun BB	Males and Females	European	10534735
Phosphatidylinositol 3,4,5-trisphosphate 3-phosphatase and dual-specificity protein phosphatase PTEN	3301	3301	2018	Sun BB	Males and Females	European	10534735
Prostaglandin-H2 D-isomerase	3301	3301	2018	Sun BB	Males and Females	European	10534735
Prostaglandin F2 receptor negative regulator	3301	3301	2018	Sun BB	Males and Females	European	10534735
Prostaglandin reductase 1	3301	3301	2018	Sun BB	Males and Females	European	10534735
Parathyroid hormone/parathyroid hormone-related peptide receptor	3301	3301	2018	Sun BB	Males and Females	European	10534735
Transcription factor TFIIIB component B'' homolog	3301	3301	2018	Sun BB	Males and Females	European	10534735
Tuberoinfundibular peptide of 39 residues	3301	3301	2018	Sun BB	Males and Females	European	10534735
Parathyroid hormone	3301	3301	2018	Sun BB	Males and Females	European	10534735
Parathyroid hormone-related protein	3301	3301	2018	Sun BB	Males and Females	European	10534735
Protein-tyrosine kinase 2-beta	3301	3301	2018	Sun BB	Males and Females	European	10534735
Protein-tyrosine kinase 6	3301	3301	2018	Sun BB	Males and Females	European	10534735
Pleiotrophin	3301	3301	2018	Sun BB	Males and Females	European	10534735
Protein tyrosine phosphatase type IVA 2	3301	3301	2018	Sun BB	Males and Females	European	10534735
Tyrosine-protein phosphatase non-receptor type 11	3301	3301	2018	Sun BB	Males and Females	European	10534735
Tyrosine-protein phosphatase non-receptor type 1	3301	3301	2018	Sun BB	Males and Females	European	10534735
Tyrosine-protein phosphatase non-receptor type 2	3301	3301	2018	Sun BB	Males and Females	European	10534735
Beclin-1	3301	3301	2018	Sun BB	Males and Females	European	10534735
Tyrosine-protein phosphatase non-receptor type 4	3301	3301	2018	Sun BB	Males and Females	European	10534735
Tyrosine-protein phosphatase non-receptor type 7	3301	3301	2018	Sun BB	Males and Females	European	10534735
Tyrosine-protein phosphatase non-receptor type 9	3301	3301	2018	Sun BB	Males and Females	European	10534735
Receptor-type tyrosine-protein phosphatase delta	3301	3301	2018	Sun BB	Males and Females	European	10534735
Receptor-type tyrosine-protein phosphatase H	3301	3301	2018	Sun BB	Males and Females	European	10534735
Receptor-type tyrosine-protein phosphatase eta	3301	3301	2018	Sun BB	Males and Females	European	10534735
Receptor-type tyrosine-protein phosphatase R	3301	3301	2018	Sun BB	Males and Females	European	10534735
Receptor-type tyrosine-protein phosphatase S	3301	3301	2018	Sun BB	Males and Females	European	10534735
Receptor-type tyrosine-protein phosphatase U	3301	3301	2018	Sun BB	Males and Females	European	10534735
BET1-like protein	3301	3301	2018	Sun BB	Males and Females	European	10534735
6-pyruvoyl tetrahydrobiopterin synthase	3301	3301	2018	Sun BB	Males and Females	European	10534735
Pentraxin-related protein PTX3	3301	3301	2018	Sun BB	Males and Females	European	10534735
Poly(U)-binding-splicing factor PUF60	3301	3301	2018	Sun BB	Males and Females	European	10534735
Transcriptional activator protein Pur-alpha	3301	3301	2018	Sun BB	Males and Females	European	10534735
tRNA pseudouridine synthase A, mitochondrial	3301	3301	2018	Sun BB	Males and Females	European	10534735
Poliovirus receptor	3301	3301	2018	Sun BB	Males and Females	European	10534735
Transmembrane protein PVRIG	3301	3301	2018	Sun BB	Males and Females	European	10534735
Nectin-2	3301	3301	2018	Sun BB	Males and Females	European	10534735
Nectin-3	3301	3301	2018	Sun BB	Males and Females	European	10534735
Nectin-4	3301	3301	2018	Sun BB	Males and Females	European	10534735
Osteocalcin	3301	3301	2018	Sun BB	Males and Females	European	10534735
Peroxidasin-like protein	3301	3301	2018	Sun BB	Males and Females	European	10534735
Pyrin domain-containing protein 1	3301	3301	2018	Sun BB	Males and Females	European	10534735
Glycogen phosphorylase, liver form	3301	3301	2018	Sun BB	Males and Females	European	10534735
Peptide YY	3301	3301	2018	Sun BB	Males and Females	European	10534735
Dihydropteridine reductase	3301	3301	2018	Sun BB	Males and Females	European	10534735
Glutaminyl-peptide cyclotransferase	3301	3301	2018	Sun BB	Males and Females	European	10534735
Glutaminyl-peptide cyclotransferase-like protein	3301	3301	2018	Sun BB	Males and Females	European	10534735
Orexigenic neuropeptide QRFP	3301	3301	2018	Sun BB	Males and Females	European	10534735
Sulfhydryl oxidase 1	3301	3301	2018	Sun BB	Males and Females	European	10534735
Biglycan	3301	3301	2018	Sun BB	Males and Females	European	10534735
Sulfhydryl oxidase 2	3301	3301	2018	Sun BB	Males and Females	European	10534735
Ras-related protein Rab-14	3301	3301	2018	Sun BB	Males and Females	European	10534735
Ras-related protein Rab-22A	3301	3301	2018	Sun BB	Males and Females	European	10534735
Ras-related protein Rab-26	3301	3301	2018	Sun BB	Males and Females	European	10534735
Ras-related protein Rab-27A	3301	3301	2018	Sun BB	Males and Females	European	10534735
Ras-related protein Rab-27B	3301	3301	2018	Sun BB	Males and Females	European	10534735
Ras-related protein Rab-35	3301	3301	2018	Sun BB	Males and Females	European	10534735
Ras-related protein Rab-39B	3301	3301	2018	Sun BB	Males and Females	European	10534735
Ras-related protein Rab-7b	3301	3301	2018	Sun BB	Males and Females	European	10534735
Rab9 effector protein with kelch motifs	3301	3301	2018	Sun BB	Males and Females	European	10534735
Ras-related C3 botulinum toxin substrate 3	3301	3301	2018	Sun BB	Males and Females	European	10534735
Rac GTPase-activating protein 1	3301	3301	2018	Sun BB	Males and Females	European	10534735
Cell cycle checkpoint protein RAD1	3301	3301	2018	Sun BB	Males and Females	European	10534735
UV excision repair protein RAD23 homolog A	3301	3301	2018	Sun BB	Males and Females	European	10534735
UV excision repair protein RAD23 homolog B	3301	3301	2018	Sun BB	Males and Females	European	10534735
DNA repair protein RAD51 homolog 1	3301	3301	2018	Sun BB	Males and Females	European	10534735
DNA repair protein RAD51 homolog 4	3301	3301	2018	Sun BB	Males and Females	European	10534735
NKG2D ligand 4	3301	3301	2018	Sun BB	Males and Females	European	10534735
Ran-binding protein 3	3301	3301	2018	Sun BB	Males and Females	European	10534735
Rap1 GTPase-activating protein 1	3301	3301	2018	Sun BB	Males and Females	European	10534735
BH3-interacting domain death agonist	3301	3301	2018	Sun BB	Males and Females	European	10534735
Rap1 GTPase-GDP dissociation stimulator 1	3301	3301	2018	Sun BB	Males and Females	European	10534735
Ras-related protein Rap-2a	3301	3301	2018	Sun BB	Males and Females	European	10534735
Rap guanine nucleotide exchange factor 5	3301	3301	2018	Sun BB	Males and Females	European	10534735
Retinoic acid receptor responder protein 1	3301	3301	2018	Sun BB	Males and Females	European	10534735
Retinoic acid receptor responder protein 3	3301	3301	2018	Sun BB	Males and Females	European	10534735
Ras GTPase-activating protein 1	3301	3301	2018	Sun BB	Males and Females	European	10534735
Retinoblastoma-associated protein	3301	3301	2018	Sun BB	Males and Females	European	10534735
Retinoblastoma-binding protein 5	3301	3301	2018	Sun BB	Males and Females	European	10534735
E3 ubiquitin-protein ligase RBBP6	3301	3301	2018	Sun BB	Males and Females	European	10534735
RNA binding protein fox-1 homolog 2	3301	3301	2018	Sun BB	Males and Females	European	10534735
Disintegrin and metalloproteinase domain-containing protein 11	3301	3301	2018	Sun BB	Males and Females	European	10534735
Myc box-dependent-interacting protein 1	3301	3301	2018	Sun BB	Males and Females	European	10534735
Retinoblastoma-like protein 1	3301	3301	2018	Sun BB	Males and Females	European	10534735
Probable RNA-binding protein 19	3301	3301	2018	Sun BB	Males and Females	European	10534735
Probable RNA-binding protein 23	3301	3301	2018	Sun BB	Males and Females	European	10534735
RNA-binding protein 24	3301	3301	2018	Sun BB	Males and Females	European	10534735
RNA-binding protein 28	3301	3301	2018	Sun BB	Males and Females	European	10534735
RNA-binding protein 3	3301	3301	2018	Sun BB	Males and Females	European	10534735
RNA-binding protein 39	3301	3301	2018	Sun BB	Males and Females	European	10534735
Retinol-binding protein 4	3301	3301	2018	Sun BB	Males and Females	European	10534735
Retinoid-binding protein 7	3301	3301	2018	Sun BB	Males and Females	European	10534735
Calcipressin-1	3301	3301	2018	Sun BB	Males and Females	European	10534735
Baculoviral IAP repeat-containing protein 3	3301	3301	2018	Sun BB	Males and Females	European	10534735
Reticulocalbin-2	3301	3301	2018	Sun BB	Males and Females	European	10534735
Recoverin	3301	3301	2018	Sun BB	Males and Females	European	10534735
Retinol dehydrogenase 16	3301	3301	2018	Sun BB	Males and Females	European	10534735
ATP-dependent DNA helicase Q1	3301	3301	2018	Sun BB	Males and Females	European	10534735
Regenerating islet-derived protein 3-alpha	3301	3301	2018	Sun BB	Males and Females	European	10534735
Regenerating islet-derived protein 4	3301	3301	2018	Sun BB	Males and Females	European	10534735
Transcription factor RelB	3301	3301	2018	Sun BB	Males and Females	European	10534735
RELT-like protein 1	3301	3301	2018	Sun BB	Males and Females	European	10534735
RELT-like protein 2	3301	3301	2018	Sun BB	Males and Females	European	10534735
Tumor necrosis factor receptor superfamily member 19L	3301	3301	2018	Sun BB	Males and Females	European	10534735
Baculoviral IAP repeat-containing protein 5	3301	3301	2018	Sun BB	Males and Females	European	10534735
Renin	3301	3301	2018	Sun BB	Males and Females	European	10534735
Replication initiator 1	3301	3301	2018	Sun BB	Males and Females	European	10534735
Proto-oncogene tyrosine-protein kinase receptor Ret	3301	3301	2018	Sun BB	Males and Females	European	10534735
Resistin	3301	3301	2018	Sun BB	Males and Females	European	10534735
All-trans-retinol 13,14-reductase	3301	3301	2018	Sun BB	Males and Females	European	10534735
Oligoribonuclease, mitochondrial	3301	3301	2018	Sun BB	Males and Females	European	10534735
Rieske domain-containing protein	3301	3301	2018	Sun BB	Males and Females	European	10534735
E3 ubiquitin-protein ligase rififylin	3301	3301	2018	Sun BB	Males and Females	European	10534735
Riboflavin kinase	3301	3301	2018	Sun BB	Males and Females	European	10534735
Biliverdin reductase A	3301	3301	2018	Sun BB	Males and Females	European	10534735
Beta-1,3-N-acetylglucosaminyltransferase radical fringe	3301	3301	2018	Sun BB	Males and Females	European	10534735
Regulatory factor X-associated protein	3301	3301	2018	Sun BB	Males and Females	European	10534735
Repulsive guidance molecule A	3301	3301	2018	Sun BB	Males and Females	European	10534735
RGM domain family member B	3301	3301	2018	Sun BB	Males and Females	European	10534735
Regulator of G-protein signaling 10	3301	3301	2018	Sun BB	Males and Females	European	10534735
Regulator of G-protein signaling 18	3301	3301	2018	Sun BB	Males and Females	European	10534735
Regulator of G-protein signaling 19	3301	3301	2018	Sun BB	Males and Females	European	10534735
Regulator of G-protein signaling 3	3301	3301	2018	Sun BB	Males and Females	European	10534735
Regulator of G-protein signaling 8	3301	3301	2018	Sun BB	Males and Females	European	10534735
Transforming protein RhoA	3301	3301	2018	Sun BB	Males and Females	European	10534735
Bone morphogenetic protein 10	3301	3301	2018	Sun BB	Males and Females	European	10534735
Rho-related GTP-binding protein RhoD	3301	3301	2018	Sun BB	Males and Females	European	10534735
Rho-related GTP-binding protein RhoG	3301	3301	2018	Sun BB	Males and Females	European	10534735
Rhophilin-2	3301	3301	2018	Sun BB	Males and Females	European	10534735
Protein RIC-3	3301	3301	2018	Sun BB	Males and Females	European	10534735
Receptor-interacting serine/threonine-protein kinase 2	3301	3301	2018	Sun BB	Males and Females	European	10534735
Protein ripply1	3301	3301	2018	Sun BB	Males and Females	European	10534735
Retinaldehyde-binding protein 1	3301	3301	2018	Sun BB	Males and Females	European	10534735
Regulator of microtubule dynamics protein 1	3301	3301	2018	Sun BB	Males and Females	European	10534735
Bone morphogenetic protein 6	3301	3301	2018	Sun BB	Males and Females	European	10534735
Regulator of microtubule dynamics protein 3	3301	3301	2018	Sun BB	Males and Females	European	10534735
RecQ-mediated genome instability protein 1	3301	3301	2018	Sun BB	Males and Females	European	10534735
Inactive ribonuclease-like protein 10	3301	3301	2018	Sun BB	Males and Females	European	10534735
Probable inactive ribonuclease-like protein 13	3301	3301	2018	Sun BB	Males and Females	European	10534735
Ribonuclease pancreatic	3301	3301	2018	Sun BB	Males and Females	European	10534735
Non-secretory ribonuclease	3301	3301	2018	Sun BB	Males and Females	European	10534735
Ribonuclease 4	3301	3301	2018	Sun BB	Males and Females	European	10534735
Ribonuclease K6	3301	3301	2018	Sun BB	Males and Females	European	10534735
Ribonuclease H1	3301	3301	2018	Sun BB	Males and Females	European	10534735
Rho-related GTP-binding protein Rho6	3301	3301	2018	Sun BB	Males and Females	European	10534735
E3 ubiquitin-protein ligase RNF114	3301	3301	2018	Sun BB	Males and Females	European	10534735
RING finger protein 122	3301	3301	2018	Sun BB	Males and Females	European	10534735
E3 ubiquitin-protein ligase RNF128	3301	3301	2018	Sun BB	Males and Females	European	10534735
E3 ubiquitin-protein ligase RNF13	3301	3301	2018	Sun BB	Males and Females	European	10534735
RING finger protein 148	3301	3301	2018	Sun BB	Males and Females	European	10534735
E3 ubiquitin-protein ligase RNF149	3301	3301	2018	Sun BB	Males and Females	European	10534735
RING finger protein 150	3301	3301	2018	Sun BB	Males and Females	European	10534735
RING finger protein 165	3301	3301	2018	Sun BB	Males and Females	European	10534735
RING finger protein 215	3301	3301	2018	Sun BB	Males and Females	European	10534735
Bone morphogenetic protein 7	3301	3301	2018	Sun BB	Males and Females	European	10534735
RING finger protein 219	3301	3301	2018	Sun BB	Males and Females	European	10534735
E3 ubiquitin-protein ligase RNF34	3301	3301	2018	Sun BB	Males and Females	European	10534735
E3 ubiquitin-protein ligase RNF43	3301	3301	2018	Sun BB	Males and Females	European	10534735
E3 ubiquitin-protein ligase RNF8	3301	3301	2018	Sun BB	Males and Females	European	10534735
mRNA-capping enzyme	3301	3301	2018	Sun BB	Males and Females	European	10534735
rRNA methyltransferase 3, mitochondrial	3301	3301	2018	Sun BB	Males and Females	European	10534735
RNA-binding protein 40	3301	3301	2018	Sun BB	Males and Females	European	10534735
Roundabout homolog 1	3301	3301	2018	Sun BB	Males and Females	European	10534735
Roundabout homolog 2	3301	3301	2018	Sun BB	Males and Females	European	10534735
Roundabout homolog 3	3301	3301	2018	Sun BB	Males and Females	European	10534735
BMP-binding endothelial regulator protein	3301	3301	2018	Sun BB	Males and Females	European	10534735
Rho-associated protein kinase 2	3301	3301	2018	Sun BB	Males and Females	European	10534735
Tyrosine-protein kinase transmembrane receptor ROR1	3301	3301	2018	Sun BB	Males and Females	European	10534735
Tyrosine-protein kinase transmembrane receptor ROR2	3301	3301	2018	Sun BB	Males and Females	European	10534735
Nuclear receptor ROR-beta	3301	3301	2018	Sun BB	Males and Females	European	10534735
Ribulose-phosphate 3-epimerase	3301	3301	2018	Sun BB	Males and Females	European	10534735
Ribose-5-phosphate isomerase	3301	3301	2018	Sun BB	Males and Females	European	10534735
60S ribosomal protein L30	3301	3301	2018	Sun BB	Males and Females	European	10534735
60S acidic ribosomal protein P2	3301	3301	2018	Sun BB	Males and Females	European	10534735
Dolichyl-diphosphooligosaccharide--protein glycosyltransferase subunit 1	3301	3301	2018	Sun BB	Males and Females	European	10534735
Bone morphogenetic protein receptor type-1A	3301	3301	2018	Sun BB	Males and Females	European	10534735
Regulation of nuclear pre-mRNA domain-containing protein 1A	3301	3301	2018	Sun BB	Males and Females	European	10534735
Ubiquitin+1, truncated mutation for UbB	3301	3301	2018	Sun BB	Males and Females	European	10534735
Ubiquitin	3301	3301	2018	Sun BB	Males and Females	European	10534735
40S ribosomal protein S3	3301	3301	2018	Sun BB	Males and Females	European	10534735
40S ribosomal protein S3a	3301	3301	2018	Sun BB	Males and Females	European	10534735
40S ribosomal protein S4, X isoform	3301	3301	2018	Sun BB	Males and Females	European	10534735
Ribosomal protein S6 kinase alpha-6	3301	3301	2018	Sun BB	Males and Females	European	10534735
40S ribosomal protein S7	3301	3301	2018	Sun BB	Males and Females	European	10534735
40S ribosomal protein SA	3301	3301	2018	Sun BB	Males and Females	European	10534735
Cell differentiation protein RCD1 homolog	3301	3301	2018	Sun BB	Males and Females	European	10534735
Disintegrin and metalloproteinase domain-containing protein 12	3301	3301	2018	Sun BB	Males and Females	European	10534735
Cytoplasmic tyrosine-protein kinase BMX	3301	3301	2018	Sun BB	Males and Females	European	10534735
Ribosome-binding protein 1	3301	3301	2018	Sun BB	Males and Females	European	10534735
Ribonucleoside-diphosphate reductase large subunit	3301	3301	2018	Sun BB	Males and Females	European	10534735
Ribonucleoside-diphosphate reductase subunit M2 B	3301	3301	2018	Sun BB	Males and Females	European	10534735
Retinoschisin	3301	3301	2018	Sun BB	Males and Females	European	10534735
R-spondin-3	3301	3301	2018	Sun BB	Males and Females	European	10534735
R-spondin-4	3301	3301	2018	Sun BB	Males and Females	European	10534735
Arginine/serine-rich protein 1	3301	3301	2018	Sun BB	Males and Females	European	10534735
Retbindin	3301	3301	2018	Sun BB	Males and Females	European	10534735
Reticulon-4 receptor	3301	3301	2018	Sun BB	Males and Females	European	10534735
BCL2/adenovirus E1B 19 kDa protein-interacting protein 3	3301	3301	2018	Sun BB	Males and Females	European	10534735
RUN and FYVE domain-containing protein 1	3301	3301	2018	Sun BB	Males and Females	European	10534735
Runt-related transcription factor 3	3301	3301	2018	Sun BB	Males and Females	European	10534735
Relaxin receptor 1	3301	3301	2018	Sun BB	Males and Females	European	10534735
Tyrosine-protein kinase RYK	3301	3301	2018	Sun BB	Males and Females	European	10534735
Protein S100-A11	3301	3301	2018	Sun BB	Males and Females	European	10534735
Protein S100-A12	3301	3301	2018	Sun BB	Males and Females	European	10534735
Protein S100-A13	3301	3301	2018	Sun BB	Males and Females	European	10534735
Protein S100-A2	3301	3301	2018	Sun BB	Males and Females	European	10534735
Protein S100-A4	3301	3301	2018	Sun BB	Males and Females	European	10534735
Protein S100-A5	3301	3301	2018	Sun BB	Males and Females	European	10534735
BCL2/adenovirus E1B 19 kDa protein-interacting protein 3-like	3301	3301	2018	Sun BB	Males and Females	European	10534735
Protein S100-A6	3301	3301	2018	Sun BB	Males and Females	European	10534735
Protein S100-A7	3301	3301	2018	Sun BB	Males and Females	European	10534735
Protein S100-A9	3301	3301	2018	Sun BB	Males and Females	European	10534735
Serum amyloid A-1 protein	3301	3301	2018	Sun BB	Males and Females	European	10534735
Deoxynucleoside triphosphate triphosphohydrolase SAMHD1	3301	3301	2018	Sun BB	Males and Females	European	10534735
Histone deacetylase complex subunit SAP18	3301	3301	2018	Sun BB	Males and Females	European	10534735
Histone deacetylase complex subunit SAP30	3301	3301	2018	Sun BB	Males and Females	European	10534735
Serine--tRNA ligase, mitochondrial	3301	3301	2018	Sun BB	Males and Females	European	10534735
Diamine acetyltransferase 1	3301	3301	2018	Sun BB	Males and Females	European	10534735
Diamine acetyltransferase 2	3301	3301	2018	Sun BB	Males and Females	European	10534735
Brother of CDO	3301	3301	2018	Sun BB	Males and Females	European	10534735
DNA-binding protein SATB1	3301	3301	2018	Sun BB	Males and Females	European	10534735
DNA-binding protein SATB2	3301	3301	2018	Sun BB	Males and Females	European	10534735
SAYSvFN domain-containing protein 1	3301	3301	2018	Sun BB	Males and Females	European	10534735
Suprabasin	3301	3301	2018	Sun BB	Males and Females	European	10534735
Secretory carrier-associated membrane protein 5	3301	3301	2018	Sun BB	Males and Females	European	10534735
Scavenger receptor class A member 3	3301	3301	2018	Sun BB	Males and Females	European	10534735
Scavenger receptor class A member 5	3301	3301	2018	Sun BB	Males and Females	European	10534735
BolA-like protein 2	3301	3301	2018	Sun BB	Males and Females	European	10534735
Lysosome membrane protein 2	3301	3301	2018	Sun BB	Males and Females	European	10534735
Scavenger receptor class F member 2	3301	3301	2018	Sun BB	Males and Females	European	10534735
Secretogranin-2	3301	3301	2018	Sun BB	Males and Females	European	10534735
Secretogranin-3	3301	3301	2018	Sun BB	Males and Females	European	10534735
Secretoglobin family 1C member 1	3301	3301	2018	Sun BB	Males and Females	European	10534735
Secretoglobin family 1D member 2	3301	3301	2018	Sun BB	Males and Females	European	10534735
Mammaglobin-B	3301	3301	2018	Sun BB	Males and Females	European	10534735
Secretagogin	3301	3301	2018	Sun BB	Males and Females	European	10534735
Bisphosphoglycerate mutase	3301	3301	2018	Sun BB	Males and Females	European	10534735
Adseverin	3301	3301	2018	Sun BB	Males and Females	European	10534735
Polycomb protein SCMH1	3301	3301	2018	Sun BB	Males and Females	European	10534735
Sodium channel subunit beta-2	3301	3301	2018	Sun BB	Males and Females	European	10534735
Protein SCO1 homolog, mitochondrial	3301	3301	2018	Sun BB	Males and Females	European	10534735
SCP2 sterol-binding domain-containing protein 1	3301	3301	2018	Sun BB	Males and Females	European	10534735
Signal peptide, CUB and EGF-like domain-containing protein 1	3301	3301	2018	Sun BB	Males and Females	European	10534735
Stromal cell-derived factor 2-like protein 1	3301	3301	2018	Sun BB	Males and Females	European	10534735
Succinate dehydrogenase assembly factor 2, mitochondrial	3301	3301	2018	Sun BB	Males and Females	European	10534735
Signal peptidase complex catalytic subunit SEC11C	3301	3301	2018	Sun BB	Males and Females	European	10534735
Protein SEC13 homolog	3301	3301	2018	Sun BB	Males and Females	European	10534735
Bactericidal permeability-increasing protein	3301	3301	2018	Sun BB	Males and Females	European	10534735
Vesicle-trafficking protein SEC22a	3301	3301	2018	Sun BB	Males and Females	European	10534735
Protein transport protein Sec61 subunit beta	3301	3301	2018	Sun BB	Males and Females	European	10534735
Protein transport protein Sec61 subunit gamma	3301	3301	2018	Sun BB	Males and Females	European	10534735
Secreted and transmembrane protein 1	3301	3301	2018	Sun BB	Males and Females	European	10534735
Protein sel-1 homolog 2	3301	3301	2018	Sun BB	Males and Females	European	10534735
E-selectin	3301	3301	2018	Sun BB	Males and Females	European	10534735
L-Selectin	3301	3301	2018	Sun BB	Males and Females	European	10534735
P-selectin	3301	3301	2018	Sun BB	Males and Females	European	10534735
P-selectin glycoprotein ligand 1	3301	3301	2018	Sun BB	Males and Females	European	10534735
Semaphorin-3A	3301	3301	2018	Sun BB	Males and Females	European	10534735
BPI fold-containing family A member 1	3301	3301	2018	Sun BB	Males and Females	European	10534735
Semaphorin-3B	3301	3301	2018	Sun BB	Males and Females	European	10534735
Semaphorin-3C	3301	3301	2018	Sun BB	Males and Females	European	10534735
Semaphorin-3E	3301	3301	2018	Sun BB	Males and Females	European	10534735
Semaphorin-3G	3301	3301	2018	Sun BB	Males and Females	European	10534735
Semaphorin-4C	3301	3301	2018	Sun BB	Males and Females	European	10534735
Semaphorin-4D	3301	3301	2018	Sun BB	Males and Females	European	10534735
Semaphorin-5A	3301	3301	2018	Sun BB	Males and Females	European	10534735
Semaphorin-6A	3301	3301	2018	Sun BB	Males and Females	European	10534735
Semaphorin-6C	3301	3301	2018	Sun BB	Males and Females	European	10534735
BPI fold-containing family B member 1	3301	3301	2018	Sun BB	Males and Females	European	10534735
Semaphorin-7A	3301	3301	2018	Sun BB	Males and Females	European	10534735
Semenogelin-1	3301	3301	2018	Sun BB	Males and Females	European	10534735
Semenogelin-2	3301	3301	2018	Sun BB	Males and Females	European	10534735
Sentrin-specific protease 7	3301	3301	2018	Sun BB	Males and Females	European	10534735
Selenide, water dikinase 1	3301	3301	2018	Sun BB	Males and Females	European	10534735
Septin-10	3301	3301	2018	Sun BB	Males and Females	European	10534735
Protein SERAC1	3301	3301	2018	Sun BB	Males and Females	European	10534735
Small EDRK-rich factor 1	3301	3301	2018	Sun BB	Males and Females	European	10534735
Protein Z-dependent protease inhibitor	3301	3301	2018	Sun BB	Males and Females	European	10534735
Bromodomain-containing protein 1	3301	3301	2018	Sun BB	Males and Females	European	10534735
Serpin A12	3301	3301	2018	Sun BB	Males and Females	European	10534735
Kallistatin	3301	3301	2018	Sun BB	Males and Females	European	10534735
Corticosteroid-binding globulin	3301	3301	2018	Sun BB	Males and Females	European	10534735
Serpin A9	3301	3301	2018	Sun BB	Males and Females	European	10534735
Antithrombin-III	3301	3301	2018	Sun BB	Males and Females	European	10534735
Plasminogen activator inhibitor 1	3301	3301	2018	Sun BB	Males and Females	European	10534735
Glia-derived nexin	3301	3301	2018	Sun BB	Males and Females	European	10534735
Pigment epithelium-derived factor	3301	3301	2018	Sun BB	Males and Females	European	10534735
Disintegrin and metalloproteinase domain-containing protein 19	3301	3301	2018	Sun BB	Males and Females	European	10534735
Bromodomain testis-specific protein	3301	3301	2018	Sun BB	Males and Females	European	10534735
Alpha-2-antiplasmin	3301	3301	2018	Sun BB	Males and Females	European	10534735
Plasma protease C1 inhibitor	3301	3301	2018	Sun BB	Males and Females	European	10534735
Serpin I2	3301	3301	2018	Sun BB	Males and Females	European	10534735
Histone-lysine N-methyltransferase SETD2	3301	3301	2018	Sun BB	Males and Females	European	10534735
Histone-lysine N-methyltransferase SETMAR	3301	3301	2018	Sun BB	Males and Females	European	10534735
Seizure 6-like protein 2	3301	3301	2018	Sun BB	Males and Females	European	10534735
Splicing factor 1	3301	3301	2018	Sun BB	Males and Females	European	10534735
Splicing factor 3B subunit 4	3301	3301	2018	Sun BB	Males and Females	European	10534735
14-3-3 protein sigma	3301	3301	2018	Sun BB	Males and Females	European	10534735
Secreted frizzled-related protein 1	3301	3301	2018	Sun BB	Males and Females	European	10534735
Transcription factor IIIB 90 kDa subunit	3301	3301	2018	Sun BB	Males and Females	European	10534735
Secreted frizzled-related protein 2	3301	3301	2018	Sun BB	Males and Females	European	10534735
Pulmonary surfactant-associated protein C	3301	3301	2018	Sun BB	Males and Females	European	10534735
Pulmonary surfactant-associated protein D	3301	3301	2018	Sun BB	Males and Females	European	10534735
Beta-sarcoglycan	3301	3301	2018	Sun BB	Males and Females	European	10534735
Small glutamine-rich tetratricopeptide repeat-containing protein alpha	3301	3301	2018	Sun BB	Males and Females	European	10534735
SH2 domain-containing protein 1A	3301	3301	2018	Sun BB	Males and Females	European	10534735
SH3 domain-binding protein 2	3301	3301	2018	Sun BB	Males and Females	European	10534735
SHC-transforming protein 1	3301	3301	2018	Sun BB	Males and Females	European	10534735
SHC-transforming protein 2	3301	3301	2018	Sun BB	Males and Females	European	10534735
SHC-transforming protein 4	3301	3301	2018	Sun BB	Males and Females	European	10534735
BRICHOS domain-containing protein 5	3301	3301	2018	Sun BB	Males and Females	European	10534735
Protein shisa-3 homolog	3301	3301	2018	Sun BB	Males and Females	European	10534735
Sialate O-acetylesterase	3301	3301	2018	Sun BB	Males and Females	European	10534735
Single Ig IL-1-related receptor	3301	3301	2018	Sun BB	Males and Females	European	10534735
Sialic acid-binding Ig-like lectin 10	3301	3301	2018	Sun BB	Males and Females	European	10534735
Sialic acid-binding Ig-like lectin 11	3301	3301	2018	Sun BB	Males and Females	European	10534735
Sialic acid-binding Ig-like lectin 12	3301	3301	2018	Sun BB	Males and Females	European	10534735
Sialic acid-binding Ig-like lectin 14	3301	3301	2018	Sun BB	Males and Females	European	10534735
Sialic acid-binding Ig-like lectin 7	3301	3301	2018	Sun BB	Males and Females	European	10534735
Peregrin	3301	3301	2018	Sun BB	Males and Females	European	10534735
Sialic acid-binding Ig-like lectin 8	3301	3301	2018	Sun BB	Males and Females	European	10534735
Sialic acid-binding Ig-like lectin 9	3301	3301	2018	Sun BB	Males and Females	European	10534735
Tyrosine-protein phosphatase non-receptor type substrate 1	3301	3301	2018	Sun BB	Males and Females	European	10534735
Signal-regulatory protein beta-1	3301	3301	2018	Sun BB	Males and Females	European	10534735
Signal-regulatory protein beta-2	3301	3301	2018	Sun BB	Males and Females	European	10534735
Signal-regulatory protein gamma	3301	3301	2018	Sun BB	Males and Females	European	10534735
NAD-dependent protein deacetylase sirtuin-2	3301	3301	2018	Sun BB	Males and Females	European	10534735
NAD-dependent protein deacylase sirtuin-5, mitochondrial	3301	3301	2018	Sun BB	Males and Females	European	10534735
Signaling threshold-regulating transmembrane adapter 1	3301	3301	2018	Sun BB	Males and Females	European	10534735
Ski-like protein	3301	3301	2018	Sun BB	Males and Females	European	10534735
Serine/threonine-protein kinase BRSK2	3301	3301	2018	Sun BB	Males and Females	European	10534735
S-phase kinase-associated protein 1	3301	3301	2018	Sun BB	Males and Females	European	10534735
Signaling lymphocytic activation molecule	3301	3301	2018	Sun BB	Males and Females	European	10534735
SLAM family member 6	3301	3301	2018	Sun BB	Males and Females	European	10534735
SLAM family member 7	3301	3301	2018	Sun BB	Males and Females	European	10534735
SLAM family member 8	3301	3301	2018	Sun BB	Males and Females	European	10534735
Urea transporter 1	3301	3301	2018	Sun BB	Males and Females	European	10534735
Urea transporter 2	3301	3301	2018	Sun BB	Males and Females	European	10534735
Solute carrier family 22 member 16	3301	3301	2018	Sun BB	Males and Females	European	10534735
Mitochondrial glutamate carrier 2	3301	3301	2018	Sun BB	Males and Females	European	10534735
Basigin	3301	3301	2018	Sun BB	Males and Females	European	10534735
Sodium-independent sulfate anion transporter	3301	3301	2018	Sun BB	Males and Females	European	10534735
Prestin	3301	3301	2018	Sun BB	Males and Females	European	10534735
Very long-chain acyl-CoA synthetase	3301	3301	2018	Sun BB	Males and Females	European	10534735
Zinc transporter 3	3301	3301	2018	Sun BB	Males and Females	European	10534735
Zinc transporter 5	3301	3301	2018	Sun BB	Males and Females	European	10534735
Adenosine 3'-phospho 5'-phosphosulfate transporter 2	3301	3301	2018	Sun BB	Males and Females	European	10534735
Solute carrier family 35 member G2	3301	3301	2018	Sun BB	Males and Females	European	10534735
Solute carrier family 41 member 2	3301	3301	2018	Sun BB	Males and Females	European	10534735
Electroneutral sodium bicarbonate exchanger 1	3301	3301	2018	Sun BB	Males and Females	European	10534735
Sodium/iodide cotransporter	3301	3301	2018	Sun BB	Males and Females	European	10534735
ADP-ribosyl cyclase/cyclic ADP-ribose hydrolase 2	3301	3301	2018	Sun BB	Males and Females	European	10534735
Sodium-coupled monocarboxylate transporter 1	3301	3301	2018	Sun BB	Males and Females	European	10534735
Sodium- and chloride-dependent neutral and basic amino acid transporter B(0+)	3301	3301	2018	Sun BB	Males and Females	European	10534735
Orphan sodium- and chloride-dependent neurotransmitter transporter NTT5	3301	3301	2018	Sun BB	Males and Females	European	10534735
Sodium- and chloride-dependent glycine transporter 1	3301	3301	2018	Sun BB	Males and Females	European	10534735
Mitochondrial sodium/hydrogen exchanger 9B2	3301	3301	2018	Sun BB	Males and Females	European	10534735
Solute carrier organic anion transporter family member 5A1	3301	3301	2018	Sun BB	Males and Females	European	10534735
SLIT and NTRK-like protein 1	3301	3301	2018	Sun BB	Males and Females	European	10534735
SLIT and NTRK-like protein 3	3301	3301	2018	Sun BB	Males and Females	European	10534735
SLIT and NTRK-like protein 4	3301	3301	2018	Sun BB	Males and Females	European	10534735
SLIT and NTRK-like protein 5	3301	3301	2018	Sun BB	Males and Females	European	10534735
Tyrosine-protein kinase BTK	3301	3301	2018	Sun BB	Males and Females	European	10534735
Secreted Ly-6/uPAR-related protein 1	3301	3301	2018	Sun BB	Males and Females	European	10534735
Mothers against decapentaplegic homolog 2	3301	3301	2018	Sun BB	Males and Females	European	10534735
Mothers against decapentaplegic homolog 4	3301	3301	2018	Sun BB	Males and Females	European	10534735
Stromal membrane-associated protein 1	3301	3301	2018	Sun BB	Males and Females	European	10534735
Structural maintenance of chromosomes protein 3	3301	3301	2018	Sun BB	Males and Females	European	10534735
Single-pass membrane and coiled-coil domain-containing protein 2	3301	3301	2018	Sun BB	Males and Females	European	10534735
Essential MCU regulator, mitochondrial	3301	3301	2018	Sun BB	Males and Females	European	10534735
Small integral membrane protein 10	3301	3301	2018	Sun BB	Males and Females	European	10534735
Small integral membrane protein 9	3301	3301	2018	Sun BB	Males and Females	European	10534735
SPARC-related modular calcium-binding protein 1	3301	3301	2018	Sun BB	Males and Females	European	10534735
Butyrophilin-like protein 9	3301	3301	2018	Sun BB	Males and Females	European	10534735
Acid sphingomyelinase-like phosphodiesterase 3a	3301	3301	2018	Sun BB	Males and Females	European	10534735
Submaxillary gland androgen-regulated protein 3A	3301	3301	2018	Sun BB	Males and Females	European	10534735
Submaxillary gland androgen-regulated protein 3B	3301	3301	2018	Sun BB	Males and Females	European	10534735
N-lysine methyltransferase SMYD2	3301	3301	2018	Sun BB	Males and Females	European	10534735
Zinc finger protein SNAI2	3301	3301	2018	Sun BB	Males and Females	European	10534735
Synaptosomal-associated protein 25	3301	3301	2018	Sun BB	Males and Females	European	10534735
Synaptosomal-associated protein 29	3301	3301	2018	Sun BB	Males and Females	European	10534735
SNARE-associated protein Snapin	3301	3301	2018	Sun BB	Males and Females	European	10534735
Alpha-synuclein	3301	3301	2018	Sun BB	Males and Females	European	10534735
Mitotic checkpoint serine/threonine-protein kinase BUB1	3301	3301	2018	Sun BB	Males and Females	European	10534735
U1 small nuclear ribonucleoprotein A	3301	3301	2018	Sun BB	Males and Females	European	10534735
Sorting nexin-17	3301	3301	2018	Sun BB	Males and Females	European	10534735
Sorting nexin-1	3301	3301	2018	Sun BB	Males and Females	European	10534735
Sorting nexin-4	3301	3301	2018	Sun BB	Males and Females	European	10534735
Sorting nexin-7	3301	3301	2018	Sun BB	Males and Females	European	10534735
Sorting nexin-8	3301	3301	2018	Sun BB	Males and Females	European	10534735
Suppressor of cytokine signaling 3	3301	3301	2018	Sun BB	Males and Females	European	10534735
Suppressor of cytokine signaling 7	3301	3301	2018	Sun BB	Males and Females	European	10534735
Superoxide dismutase [Mn], mitochondrial	3301	3301	2018	Sun BB	Males and Females	European	10534735
Disintegrin and metalloproteinase domain-containing protein 23	3301	3301	2018	Sun BB	Males and Females	European	10534735
Uncharacterized protein C10orf35	3301	3301	2018	Sun BB	Males and Females	European	10534735
Extracellular superoxide dismutase [Cu-Zn]	3301	3301	2018	Sun BB	Males and Females	European	10534735
Vinexin b	3301	3301	2018	Sun BB	Males and Females	European	10534735
Sortilin	3301	3301	2018	Sun BB	Males and Females	European	10534735
Sclerostin	3301	3301	2018	Sun BB	Males and Females	European	10534735
Sperm acrosome membrane-associated protein 3	3301	3301	2018	Sun BB	Males and Females	European	10534735
Protein SPACA7	3301	3301	2018	Sun BB	Males and Females	European	10534735
Sperm-associated antigen 11A	3301	3301	2018	Sun BB	Males and Females	European	10534735
Sperm-associated antigen 11B	3301	3301	2018	Sun BB	Males and Females	European	10534735
SPARC	3301	3301	2018	Sun BB	Males and Females	European	10534735
Platelet receptor Gi24	3301	3301	2018	Sun BB	Males and Females	European	10534735
SPARC-like protein 1	3301	3301	2018	Sun BB	Males and Females	European	10534735
Spastin	3301	3301	2018	Sun BB	Males and Females	European	10534735
Spermatogenesis-associated protein 20	3301	3301	2018	Sun BB	Males and Females	European	10534735
Spermatogenesis-associated protein 9	3301	3301	2018	Sun BB	Males and Females	European	10534735
Maspardin	3301	3301	2018	Sun BB	Males and Females	European	10534735
Sphingosine kinase 2	3301	3301	2018	Sun BB	Males and Females	European	10534735
Serine protease inhibitor Kazal-type 13	3301	3301	2018	Sun BB	Males and Females	European	10534735
Serine protease inhibitor Kazal-type 2	3301	3301	2018	Sun BB	Males and Females	European	10534735
Serine protease inhibitor Kazal-type 5	3301	3301	2018	Sun BB	Males and Females	European	10534735
UPF0696 protein C11orf68	3301	3301	2018	Sun BB	Males and Females	European	10534735
Serine protease inhibitor Kazal-type 6	3301	3301	2018	Sun BB	Males and Females	European	10534735
Serine protease inhibitor Kazal-type 8	3301	3301	2018	Sun BB	Males and Females	European	10534735
Serine protease inhibitor Kazal-type 9	3301	3301	2018	Sun BB	Males and Females	European	10534735
Kunitz-type protease inhibitor 1	3301	3301	2018	Sun BB	Males and Females	European	10534735
Kunitz-type protease inhibitor 2	3301	3301	2018	Sun BB	Males and Females	European	10534735
Kunitz-type protease inhibitor 3	3301	3301	2018	Sun BB	Males and Females	European	10534735
Testican-1	3301	3301	2018	Sun BB	Males and Females	European	10534735
Testican-2	3301	3301	2018	Sun BB	Males and Females	European	10534735
Testican-3	3301	3301	2018	Sun BB	Males and Females	European	10534735
Spondin-1	3301	3301	2018	Sun BB	Males and Females	European	10534735
UPF0454 protein C12orf49	3301	3301	2018	Sun BB	Males and Females	European	10534735
Speckle-type POZ protein	3301	3301	2018	Sun BB	Males and Females	European	10534735
Sepiapterin reductase	3301	3301	2018	Sun BB	Males and Females	European	10534735
Sprouty-related, EVH1 domain-containing protein 1	3301	3301	2018	Sun BB	Males and Females	European	10534735
Protein sprouty homolog 1	3301	3301	2018	Sun BB	Males and Females	European	10534735
SPRY domain-containing SOCS box protein 1	3301	3301	2018	Sun BB	Males and Females	European	10534735
Spectrin alpha chain, non-erythrocytic 1	3301	3301	2018	Sun BB	Males and Females	European	10534735
Serine palmitoyltransferase 1	3301	3301	2018	Sun BB	Males and Females	European	10534735
Serine palmitoyltransferase 2	3301	3301	2018	Sun BB	Males and Females	European	10534735
Serine/arginine-rich splicing factor 6	3301	3301	2018	Sun BB	Males and Females	European	10534735
Serine/arginine-rich splicing factor 7	3301	3301	2018	Sun BB	Males and Females	European	10534735
Uncharacterized protein C14orf93	3301	3301	2018	Sun BB	Males and Females	European	10534735
Sulfiredoxin-1	3301	3301	2018	Sun BB	Males and Females	European	10534735
Lupus La protein	3301	3301	2018	Sun BB	Males and Females	European	10534735
Serine-rich single-pass membrane protein 1	3301	3301	2018	Sun BB	Males and Females	European	10534735
Translocon-associated protein subunit alpha	3301	3301	2018	Sun BB	Males and Females	European	10534735
FACT complex subunit SSRP1	3301	3301	2018	Sun BB	Males and Females	European	10534735
Somatostatin-28	3301	3301	2018	Sun BB	Males and Females	European	10534735
RNA polymerase II subunit A C-terminal domain phosphatase SSU72	3301	3301	2018	Sun BB	Males and Females	European	10534735
CMP-N-acetylneuraminate-beta-galactosamide-alpha-2,3-sialyltransferase 1	3301	3301	2018	Sun BB	Males and Females	European	10534735
CMP-N-acetylneuraminate-beta-galactosamide-alpha-2,3-sialyltransferase 2	3301	3301	2018	Sun BB	Males and Females	European	10534735
Transmembrane protein C16orf54	3301	3301	2018	Sun BB	Males and Females	European	10534735
Type 2 lactosamine alpha-2,3-sialyltransferase	3301	3301	2018	Sun BB	Males and Females	European	10534735
Beta-galactoside alpha-2,6-sialyltransferase 1	3301	3301	2018	Sun BB	Males and Females	European	10534735
Alpha-N-acetylgalactosaminide alpha-2,6-sialyltransferase 1	3301	3301	2018	Sun BB	Males and Females	European	10534735
Alpha-N-acetylgalactosaminide alpha-2,6-sialyltransferase 2	3301	3301	2018	Sun BB	Males and Females	European	10534735
Alpha-N-acetylgalactosaminide alpha-2,6-sialyltransferase 3	3301	3301	2018	Sun BB	Males and Females	European	10534735
Alpha-N-acetylgalactosaminide alpha-2,6-sialyltransferase 5	3301	3301	2018	Sun BB	Males and Females	European	10534735
Alpha-N-acetylgalactosaminide alpha-2,6-sialyltransferase 6	3301	3301	2018	Sun BB	Males and Females	European	10534735
Alpha-2,8-sialyltransferase 8B	3301	3301	2018	Sun BB	Males and Females	European	10534735
Sia-alpha-2,3-Gal-beta-1,4-GlcNAc-R:alpha 2,8-sialyltransferase	3301	3301	2018	Sun BB	Males and Females	European	10534735
Uncharacterized protein C17orf67	3301	3301	2018	Sun BB	Males and Females	European	10534735
CMP-N-acetylneuraminate-poly-alpha-2,8-sialyltransferase	3301	3301	2018	Sun BB	Males and Females	European	10534735
Alpha-2,8-sialyltransferase 8F	3301	3301	2018	Sun BB	Males and Females	European	10534735
Stabilin-1	3301	3301	2018	Sun BB	Males and Females	European	10534735
Stabilin-2	3301	3301	2018	Sun BB	Males and Females	European	10534735
AMSH-like protease	3301	3301	2018	Sun BB	Males and Females	European	10534735
Signal-transducing adaptor protein 1	3301	3301	2018	Sun BB	Males and Females	European	10534735
Steroidogenic acute regulatory protein, mitochondrial	3301	3301	2018	Sun BB	Males and Females	European	10534735
Signal transducer and activator of transcription 1-alpha/beta	3301	3301	2018	Sun BB	Males and Females	European	10534735
Signal transducer and activator of transcription 3	3301	3301	2018	Sun BB	Males and Females	European	10534735
Uncharacterized protein C17orf78	3301	3301	2018	Sun BB	Males and Females	European	10534735
Signal transducer and activator of transcription 6	3301	3301	2018	Sun BB	Males and Females	European	10534735
Double-stranded RNA-binding protein Staufen homolog 1	3301	3301	2018	Sun BB	Males and Females	European	10534735
Double-stranded RNA-binding protein Staufen homolog 2	3301	3301	2018	Sun BB	Males and Females	European	10534735
Stanniocalcin-1	3301	3301	2018	Sun BB	Males and Females	European	10534735
Stanniocalcin-2	3301	3301	2018	Sun BB	Males and Females	European	10534735
Stromal interaction molecule 1	3301	3301	2018	Sun BB	Males and Females	European	10534735
Stress-induced-phosphoprotein 1	3301	3301	2018	Sun BB	Males and Females	European	10534735
Serine/threonine-protein kinase 16	3301	3301	2018	Sun BB	Males and Females	European	10534735
Serine/threonine-protein kinase 17B	3301	3301	2018	Sun BB	Males and Females	European	10534735
Stathmin-2	3301	3301	2018	Sun BB	Males and Females	European	10534735
Stathmin-3	3301	3301	2018	Sun BB	Males and Females	European	10534735
Stathmin-4	3301	3301	2018	Sun BB	Males and Females	European	10534735
Erythrocyte band 7 integral membrane protein	3301	3301	2018	Sun BB	Males and Females	European	10534735
Syntaxin-10	3301	3301	2018	Sun BB	Males and Females	European	10534735
Syntaxin-18	3301	3301	2018	Sun BB	Males and Females	European	10534735
Syntaxin-1A	3301	3301	2018	Sun BB	Males and Females	European	10534735
Syntaxin-1B	3301	3301	2018	Sun BB	Males and Females	European	10534735
Syntaxin-2	3301	3301	2018	Sun BB	Males and Females	European	10534735
Syntaxin-6	3301	3301	2018	Sun BB	Males and Females	European	10534735
Syntaxin-7	3301	3301	2018	Sun BB	Males and Females	European	10534735
Uncharacterized protein C17orf89	3301	3301	2018	Sun BB	Males and Females	European	10534735
Syntaxin-8	3301	3301	2018	Sun BB	Males and Females	European	10534735
Extracellular sulfatase Sulf-2	3301	3301	2018	Sun BB	Males and Females	European	10534735
Estrogen sulfotransferase	3301	3301	2018	Sun BB	Males and Females	European	10534735
Bile salt sulfotransferase	3301	3301	2018	Sun BB	Males and Females	European	10534735
Sulfotransferase 4A1	3301	3301	2018	Sun BB	Males and Females	European	10534735
Sulfatase-modifying factor 1	3301	3301	2018	Sun BB	Males and Females	European	10534735
Small ubiquitin-related modifier 3	3301	3301	2018	Sun BB	Males and Females	European	10534735
SUN domain-containing protein 3	3301	3301	2018	Sun BB	Males and Females	European	10534735
SUN domain-containing protein 5	3301	3301	2018	Sun BB	Males and Females	European	10534735
Disintegrin and metalloproteinase domain-containing protein 29	3301	3301	2018	Sun BB	Males and Females	European	10534735
UPF0729 protein C18orf32	3301	3301	2018	Sun BB	Males and Females	European	10534735
Surfeit locus protein 1	3301	3301	2018	Sun BB	Males and Females	European	10534735
Sushi domain-containing protein 1	3301	3301	2018	Sun BB	Males and Females	European	10534735
Sushi domain-containing protein 2	3301	3301	2018	Sun BB	Males and Females	European	10534735
Sushi domain-containing protein 3	3301	3301	2018	Sun BB	Males and Females	European	10534735
Histone-lysine N-methyltransferase SUV420H2	3301	3301	2018	Sun BB	Males and Females	European	10534735
Synaptic vesicle glycoprotein 2A	3301	3301	2018	Sun BB	Males and Females	European	10534735
Sushi, von Willebrand factor type A, EGF and pentraxin domain-containing protein 1	3301	3301	2018	Sun BB	Males and Females	European	10534735
Switch-associated protein 70	3301	3301	2018	Sun BB	Males and Females	European	10534735
Heterogeneous nuclear ribonucleoprotein Q	3301	3301	2018	Sun BB	Males and Females	European	10534735
Uncharacterized protein C19orf18	3301	3301	2018	Sun BB	Males and Females	European	10534735
Nesprin-2	3301	3301	2018	Sun BB	Males and Females	European	10534735
Synaptotagmin-11	3301	3301	2018	Sun BB	Males and Females	European	10534735
Synaptotagmin-17	3301	3301	2018	Sun BB	Males and Females	European	10534735
Synaptotagmin-2	3301	3301	2018	Sun BB	Males and Females	European	10534735
Synaptotagmin-3	3301	3301	2018	Sun BB	Males and Females	European	10534735
Synaptotagmin-5	3301	3301	2018	Sun BB	Males and Females	European	10534735
Synaptotagmin-7	3301	3301	2018	Sun BB	Males and Females	European	10534735
Synaptotagmin-8	3301	3301	2018	Sun BB	Males and Females	European	10534735
Synaptotagmin-like protein 1	3301	3301	2018	Sun BB	Males and Females	European	10534735
Synaptotagmin-like protein 4	3301	3301	2018	Sun BB	Males and Females	European	10534735
Angiopoietin-like protein 8	3301	3301	2018	Sun BB	Males and Females	European	10534735
Protachykinin-1	3301	3301	2018	Sun BB	Males and Females	European	10534735
Tachykinin-3	3301	3301	2018	Sun BB	Males and Females	European	10534735
Tachykinin-4	3301	3301	2018	Sun BB	Males and Females	European	10534735
Tumor-associated calcium signal transducer 2	3301	3301	2018	Sun BB	Males and Females	European	10534735
Transgelin	3301	3301	2018	Sun BB	Males and Females	European	10534735
Tapasin	3301	3301	2018	Sun BB	Males and Females	European	10534735
Tapasin-related protein	3301	3301	2018	Sun BB	Males and Females	European	10534735
Tax1-binding protein 1	3301	3301	2018	Sun BB	Males and Females	European	10534735
Tax1-binding protein 3	3301	3301	2018	Sun BB	Males and Females	European	10534735
Nuclear nucleic acid-binding protein C1D	3301	3301	2018	Sun BB	Males and Females	European	10534735
Tubulin-specific chaperone A	3301	3301	2018	Sun BB	Males and Females	European	10534735
Tubulin-specific chaperone E	3301	3301	2018	Sun BB	Males and Females	European	10534735
Serine/threonine-protein kinase TBK1	3301	3301	2018	Sun BB	Males and Females	European	10534735
TATA-box-binding protein	3301	3301	2018	Sun BB	Males and Females	European	10534735
T-box transcription factor TBX22	3301	3301	2018	Sun BB	Males and Females	European	10534735
T-box transcription factor TBX3	3301	3301	2018	Sun BB	Males and Females	European	10534735
T-box transcription factor TBX5	3301	3301	2018	Sun BB	Males and Females	European	10534735
Thromboxane-A synthase	3301	3301	2018	Sun BB	Males and Females	European	10534735
Transcobalamin-1	3301	3301	2018	Sun BB	Males and Females	European	10534735
Holo-Transcobalamin-2	3301	3301	2018	Sun BB	Males and Females	European	10534735
C1GALT1-specific chaperone 1	3301	3301	2018	Sun BB	Males and Females	European	10534735
Teratocarcinoma-derived growth factor 1	3301	3301	2018	Sun BB	Males and Females	European	10534735
Tyrosyl-DNA phosphodiesterase 1	3301	3301	2018	Sun BB	Males and Females	European	10534735
Transcriptional enhancer factor TEF-5	3301	3301	2018	Sun BB	Males and Females	European	10534735
Transcriptional enhancer factor TEF-3	3301	3301	2018	Sun BB	Males and Females	European	10534735
Angiopoietin-1 receptor, soluble	3301	3301	2018	Sun BB	Males and Females	European	10534735
Teneurin-3	3301	3301	2018	Sun BB	Males and Females	European	10534735
Teneurin-4	3301	3301	2018	Sun BB	Males and Females	European	10534735
Calcineurin B homologous protein 3	3301	3301	2018	Sun BB	Males and Females	European	10534735
Testis-expressed sequence 29 protein	3301	3301	2018	Sun BB	Males and Females	European	10534735
Uncharacterized protein C1orf115	3301	3301	2018	Sun BB	Males and Females	European	10534735
Serotransferrin	3301	3301	2018	Sun BB	Males and Females	European	10534735
Trefoil factor 1	3301	3301	2018	Sun BB	Males and Females	European	10534735
Trefoil factor 2	3301	3301	2018	Sun BB	Males and Females	European	10534735
Trefoil factor 3	3301	3301	2018	Sun BB	Males and Females	European	10534735
Tuftelin-interacting protein 11	3301	3301	2018	Sun BB	Males and Females	European	10534735
Tissue factor pathway inhibitor 2	3301	3301	2018	Sun BB	Males and Females	European	10534735
Tissue factor pathway inhibitor	3301	3301	2018	Sun BB	Males and Females	European	10534735
Transferrin receptor protein 1	3301	3301	2018	Sun BB	Males and Females	European	10534735
Uncharacterized protein C1orf185	3301	3301	2018	Sun BB	Males and Females	European	10534735
Thyroglobulin	3301	3301	2018	Sun BB	Males and Females	European	10534735
Transforming growth factor alpha	3301	3301	2018	Sun BB	Males and Females	European	10534735
Transforming growth factor beta-1	3301	3301	2018	Sun BB	Males and Females	European	10534735
Transforming growth factor beta-1-induced transcript 1 protein	3301	3301	2018	Sun BB	Males and Females	European	10534735
Transforming growth factor beta-2	3301	3301	2018	Sun BB	Males and Females	European	10534735
Transforming growth factor beta-3	3301	3301	2018	Sun BB	Males and Females	European	10534735
Transforming growth factor-beta-induced protein ig-h3	3301	3301	2018	Sun BB	Males and Females	European	10534735
TGF-beta receptor type-2	3301	3301	2018	Sun BB	Males and Females	European	10534735
Transforming growth factor beta receptor type 3	3301	3301	2018	Sun BB	Males and Females	European	10534735
Homeobox protein TGIF2	3301	3301	2018	Sun BB	Males and Females	European	10534735
Uncharacterized protein C1orf198	3301	3301	2018	Sun BB	Males and Females	European	10534735
Thrombospondin-2	3301	3301	2018	Sun BB	Males and Females	European	10534735
Thrombospondin-3	3301	3301	2018	Sun BB	Males and Females	European	10534735
Thrombopoietin	3301	3301	2018	Sun BB	Males and Females	European	10534735
Thyroid hormone receptor alpha	3301	3301	2018	Sun BB	Males and Females	European	10534735
Thrombospondin type-1 domain-containing protein 1	3301	3301	2018	Sun BB	Males and Females	European	10534735
[truncated: 997 more rows]

## Sheet: 2
Supplementary Table 2. SNP information included in MR studies
Note: SNP, rsID of SNP; Chr, the chromosome where the SNP is located; Pos, SNP's position on the chromosome; EA, Effect Allele; OA, Other Allele; Eaf, Effect Allele Frequency; Beta, Effect Size; SE, Standard Error; pval, P Value; .exposure, values from exposure datasets; .outcome, values from outcome datasets.
Pre-batch	Batch	Exposure	Outcome	SNP	Chr	Pos	F Statistic	EA	OA	EAF.exposure	Beta.exposure	SE.exposure	Pval.exposure	EAF.outcome	Beta.outcome	SE.outcome	Pval.outcome
1	1	Copper	Diabetic nephropathy (more control exclusions)	rs1175550	1	3691528	38.2852	G	A		0.198	0.032	5.03002e-10	0.276934	0.0288572	0.0251879	0.251929
1	1	Copper	Diabetic nephropathy (more control exclusions)	rs2769264	1	151344741	84.7483	G	T		0.313	0.034	2.63027e-20	0.169568	0.0312532	0.0299384	0.296524
2	1	Copper	APOBEC1 complementation factor	rs1175550	1	3691528	38.2852	G	A		0.198	0.032	5.03002e-10	0.77219	0.0026	0.0299	0.933254
2	1	Copper	APOBEC1 complementation factor	rs2769264	1	151344741	84.7483	G	T		0.313	0.034	2.63027e-20	0.81138	0.0116	0.0322	0.724436
2	2	Copper	Lactosylceramide 4-alpha-galactosyltransferase	rs1175550	1	3691528	38.2852	G	A		0.198	0.032	5.03002e-10	0.77219	0.0135	0.0299	0.645654
2	2	Copper	Lactosylceramide 4-alpha-galactosyltransferase	rs2769264	1	151344741	84.7483	G	T		0.313	0.034	2.63027e-20	0.81138	0.0486	0.0322	0.131826
2	3	Copper	Alanine--tRNA ligase, cytoplasmic	rs1175550	1	3691528	38.2852	G	A		0.198	0.032	5.03002e-10	0.77219	0.0438	0.0299	0.141254
2	3	Copper	Alanine--tRNA ligase, cytoplasmic	rs2769264	1	151344741	84.7483	G	T		0.313	0.034	2.63027e-20	0.81138	-0.0143	0.0322	0.660693
2	4	Copper	Multidrug resistance-associated protein 6	rs1175550	1	3691528	38.2852	G	A		0.198	0.032	5.03002e-10	0.77219	-0.0133	0.0299	0.660693
2	4	Copper	Multidrug resistance-associated protein 6	rs2769264	1	151344741	84.7483	G	T		0.313	0.034	2.63027e-20	0.81138	0.0584	0.0322	0.0691831
2	5	Copper	Monoacylglycerol lipase ABHD12	rs1175550	1	3691528	38.2852	G	A		0.198	0.032	5.03002e-10	0.77219	-0.0144	0.0299	0.630957
2	5	Copper	Monoacylglycerol lipase ABHD12	rs2769264	1	151344741	84.7483	G	T		0.313	0.034	2.63027e-20	0.81138	-0.0028	0.0322	0.933254
2	6	Copper	Alpha/beta hydrolase domain-containing protein 14A	rs1175550	1	3691528	38.2852	G	A		0.198	0.032	5.03002e-10	0.77219	0.0269	0.0299	0.371535
2	6	Copper	Alpha/beta hydrolase domain-containing protein 14A	rs2769264	1	151344741	84.7483	G	T		0.313	0.034	2.63027e-20	0.81138	-0.0244	0.0322	0.446684
2	7	Copper	Tyrosine-protein kinase ABL1	rs1175550	1	3691528	38.2852	G	A		0.198	0.032	5.03002e-10	0.77219	-0.0223	0.0299	0.457088
2	7	Copper	Tyrosine-protein kinase ABL1	rs2769264	1	151344741	84.7483	G	T		0.313	0.034	2.63027e-20	0.81138	0.0121	0.0322	0.707946
2	8	Copper	Abelson tyrosine-protein kinase 2	rs1175550	1	3691528	38.2852	G	A		0.198	0.032	5.03002e-10	0.77219	-0.0017	0.0299	0.954993
2	8	Copper	Abelson tyrosine-protein kinase 2	rs2769264	1	151344741	84.7483	G	T		0.313	0.034	2.63027e-20	0.81138	-0.0477	0.0322	0.138038
2	9	Copper	Actin-binding LIM protein 3	rs1175550	1	3691528	38.2852	G	A		0.198	0.032	5.03002e-10	0.77219	0.0153	0.0299	0.60256
2	9	Copper	Actin-binding LIM protein 3	rs2769264	1	151344741	84.7483	G	T		0.313	0.034	2.63027e-20	0.81138	-0.0026	0.0322	0.933254
2	10	Copper	Histo-blood group ABO system transferase	rs1175550	1	3691528	38.2852	G	A		0.198	0.032	5.03002e-10	0.77219	0.0174	0.0299	0.562341
2	10	Copper	Histo-blood group ABO system transferase	rs2769264	1	151344741	84.7483	G	T		0.313	0.034	2.63027e-20	0.81138	0.0109	0.0322	0.74131
2	11	Copper	Acetyl-CoA carboxylase 2	rs1175550	1	3691528	38.2852	G	A		0.198	0.032	5.03002e-10	0.77219	-0.003	0.0299	0.912011
2	11	Copper	Acetyl-CoA carboxylase 2	rs2769264	1	151344741	84.7483	G	T		0.313	0.034	2.63027e-20	0.81138	-0.0312	0.0322	0.331131
2	12	Copper	Aggrecan core protein	rs1175550	1	3691528	38.2852	G	A		0.198	0.032	5.03002e-10	0.77219	0.0249	0.0299	0.40738
2	12	Copper	Aggrecan core protein	rs2769264	1	151344741	84.7483	G	T		0.313	0.034	2.63027e-20	0.81138	0.0126	0.0322	0.691831
2	13	Copper	Arf-GAP with coiled-coil, ANK repeat and PH domain-containing protein 2	rs1175550	1	3691528	38.2852	G	A		0.198	0.032	5.03002e-10	0.77219	-0.0185	0.0299	0.537032
2	13	Copper	Arf-GAP with coiled-coil, ANK repeat and PH domain-containing protein 2	rs2769264	1	151344741	84.7483	G	T		0.313	0.034	2.63027e-20	0.81138	-0.043	0.0322	0.18197
2	14	Copper	Acyl-CoA-binding domain-containing protein 6	rs1175550	1	3691528	38.2852	G	A		0.198	0.032	5.03002e-10	0.77219	0.0055	0.0299	0.851138
2	14	Copper	Acyl-CoA-binding domain-containing protein 6	rs2769264	1	151344741	84.7483	G	T		0.313	0.034	2.63027e-20	0.81138	0.0181	0.0322	0.57544
2	15	Copper	Acyl-CoA-binding domain-containing protein 7	rs1175550	1	3691528	38.2852	G	A		0.198	0.032	5.03002e-10	0.77219	-0.023	0.0299	0.436516
2	15	Copper	Acyl-CoA-binding domain-containing protein 7	rs2769264	1	151344741	84.7483	G	T		0.313	0.034	2.63027e-20	0.81138	0.0314	0.0322	0.331131
2	16	Copper	Angiotensin-converting enzyme 2	rs1175550	1	3691528	38.2852	G	A		0.198	0.032	5.03002e-10	0.77219	0.0011	0.0299	0.977237
2	16	Copper	Angiotensin-converting enzyme 2	rs2769264	1	151344741	84.7483	G	T		0.313	0.034	2.63027e-20	0.81138	-0.0423	0.0322	0.190546
2	17	Copper	ATP-citrate synthase	rs1175550	1	3691528	38.2852	G	A		0.198	0.032	5.03002e-10	0.77219	0.0132	0.0299	0.660693
2	17	Copper	ATP-citrate synthase	rs2769264	1	151344741	84.7483	G	T		0.313	0.034	2.63027e-20	0.81138	-0.0193	0.0322	0.549541
2	18	Copper	Low molecular weight phosphotyrosine protein phosphatase	rs1175550	1	3691528	38.2852	G	A		0.198	0.032	5.03002e-10	0.77219	-0.0076	0.0299	0.794328
2	18	Copper	Low molecular weight phosphotyrosine protein phosphatase	rs2769264	1	151344741	84.7483	G	T		0.313	0.034	2.63027e-20	0.81138	-0.007	0.0322	0.831764
2	19	Copper	Lysosomal acid phosphatase	rs1175550	1	3691528	38.2852	G	A		0.198	0.032	5.03002e-10	0.77219	0.0289	0.0299	0.331131
2	19	Copper	Lysosomal acid phosphatase	rs2769264	1	151344741	84.7483	G	T		0.313	0.034	2.63027e-20	0.81138	0.0451	0.0322	0.162181
2	20	Copper	Tartrate-resistant acid phosphatase type 5	rs1175550	1	3691528	38.2852	G	A		0.198	0.032	5.03002e-10	0.77219	-0.0177	0.0299	0.549541
2	20	Copper	Tartrate-resistant acid phosphatase type 5	rs2769264	1	151344741	84.7483	G	T		0.313	0.034	2.63027e-20	0.81138	0.0358	0.0322	0.263027
2	21	Copper	2-phosphoxylose phosphatase 1	rs1175550	1	3691528	38.2852	G	A		0.198	0.032	5.03002e-10	0.77219	-0.0205	0.0299	0.489779
2	21	Copper	2-phosphoxylose phosphatase 1	rs2769264	1	151344741	84.7483	G	T		0.313	0.034	2.63027e-20	0.81138	-0.0314	0.0322	0.331131
2	22	Copper	Activin receptor type-1B	rs1175550	1	3691528	38.2852	G	A		0.198	0.032	5.03002e-10	0.77219	-0.0116	0.0299	0.691831
2	22	Copper	Activin receptor type-1B	rs2769264	1	151344741	84.7483	G	T		0.313	0.034	2.63027e-20	0.81138	0.0209	0.0322	0.512861
2	23	Copper	Serine/threonine-protein kinase receptor R3	rs1175550	1	3691528	38.2852	G	A		0.198	0.032	5.03002e-10	0.77219	-0.0533	0.0299	0.074131
2	23	Copper	Serine/threonine-protein kinase receptor R3	rs2769264	1	151344741	84.7483	G	T		0.313	0.034	2.63027e-20	0.81138	-0.0342	0.0322	0.288403
2	24	Copper	Acylphosphatase-2	rs1175550	1	3691528	38.2852	G	A		0.198	0.032	5.03002e-10	0.77219	0.0307	0.0299	0.301995
2	24	Copper	Acylphosphatase-2	rs2769264	1	151344741	84.7483	G	T		0.313	0.034	2.63027e-20	0.81138	0.0347	0.0322	0.281838
2	25	Copper	Disintegrin and metalloproteinase domain-containing protein 11	rs1175550	1	3691528	38.2852	G	A		0.198	0.032	5.03002e-10	0.77219	0.0291	0.0299	0.331131
2	25	Copper	Disintegrin and metalloproteinase domain-containing protein 11	rs2769264	1	151344741	84.7483	G	T		0.313	0.034	2.63027e-20	0.81138	-0.0302	0.0322	0.346737
2	26	Copper	Disintegrin and metalloproteinase domain-containing protein 12	rs1175550	1	3691528	38.2852	G	A		0.198	0.032	5.03002e-10	0.77219	0.0025	0.0299	0.933254
2	26	Copper	Disintegrin and metalloproteinase domain-containing protein 12	rs2769264	1	151344741	84.7483	G	T		0.313	0.034	2.63027e-20	0.81138	-0.0408	0.0322	0.204174
2	27	Copper	Disintegrin and metalloproteinase domain-containing protein 19	rs1175550	1	3691528	38.2852	G	A		0.198	0.032	5.03002e-10	0.77219	0.0101	0.0299	0.74131
2	27	Copper	Disintegrin and metalloproteinase domain-containing protein 19	rs2769264	1	151344741	84.7483	G	T		0.313	0.034	2.63027e-20	0.81138	-0.0238	0.0322	0.457088
2	28	Copper	Disintegrin and metalloproteinase domain-containing protein 23	rs1175550	1	3691528	38.2852	G	A		0.198	0.032	5.03002e-10	0.77219	-0.0146	0.0299	0.630957
2	28	Copper	Disintegrin and metalloproteinase domain-containing protein 23	rs2769264	1	151344741	84.7483	G	T		0.313	0.034	2.63027e-20	0.81138	0.0693	0.0322	0.030903
2	29	Copper	Disintegrin and metalloproteinase domain-containing protein 29	rs1175550	1	3691528	38.2852	G	A		0.198	0.032	5.03002e-10	0.77219	-0.0404	0.0299	0.177828
2	29	Copper	Disintegrin and metalloproteinase domain-containing protein 29	rs2769264	1	151344741	84.7483	G	T		0.313	0.034	2.63027e-20	0.81138	-0.0234	0.0322	0.467735
2	30	Copper	Disintegrin and metalloproteinase domain-containing protein 9	rs1175550	1	3691528	38.2852	G	A		0.198	0.032	5.03002e-10	0.77219	-0.0054	0.0299	0.851138
2	30	Copper	Disintegrin and metalloproteinase domain-containing protein 9	rs2769264	1	151344741	84.7483	G	T		0.313	0.034	2.63027e-20	0.81138	0.0599	0.0322	0.0630957
2	31	Copper	A disintegrin and metalloproteinase with thrombospondin motifs 1	rs1175550	1	3691528	38.2852	G	A		0.198	0.032	5.03002e-10	0.77219	0.0252	0.0299	0.398107
2	31	Copper	A disintegrin and metalloproteinase with thrombospondin motifs 1	rs2769264	1	151344741	84.7483	G	T		0.313	0.034	2.63027e-20	0.81138	0.0066	0.0322	0.831764
2	32	Copper	A disintegrin and metalloproteinase with thrombospondin motifs 13	rs2769264	1	151344741	84.7483	G	T		0.313	0.034	2.63027e-20	0.81138	0.0326	0.0322	0.30903
2	33	Copper	A disintegrin and metalloproteinase with thrombospondin motifs 15	rs1175550	1	3691528	38.2852	G	A		0.198	0.032	5.03002e-10	0.77219	0.0528	0.0299	0.0776247
2	33	Copper	A disintegrin and metalloproteinase with thrombospondin motifs 15	rs2769264	1	151344741	84.7483	G	T		0.313	0.034	2.63027e-20	0.81138	-0.063	0.0322	0.0501187
2	34	Copper	A disintegrin and metalloproteinase with thrombospondin motifs 3	rs1175550	1	3691528	38.2852	G	A		0.198	0.032	5.03002e-10	0.77219	-0.0319	0.0299	0.288403
2	34	Copper	A disintegrin and metalloproteinase with thrombospondin motifs 3	rs2769264	1	151344741	84.7483	G	T		0.313	0.034	2.63027e-20	0.81138	0.0344	0.0322	0.288403
2	35	Copper	A disintegrin and metalloproteinase with thrombospondin motifs 4	rs1175550	1	3691528	38.2852	G	A		0.198	0.032	5.03002e-10	0.77219	0.0153	0.0299	0.60256
2	35	Copper	A disintegrin and metalloproteinase with thrombospondin motifs 4	rs2769264	1	151344741	84.7483	G	T		0.313	0.034	2.63027e-20	0.81138	-0.0316	0.0322	0.323594
2	36	Copper	A disintegrin and metalloproteinase with thrombospondin motifs 5	rs1175550	1	3691528	38.2852	G	A		0.198	0.032	5.03002e-10	0.77219	-0.0103	0.0299	0.724436
2	36	Copper	A disintegrin and metalloproteinase with thrombospondin motifs 5	rs2769264	1	151344741	84.7483	G	T		0.313	0.034	2.63027e-20	0.81138	0.0668	0.0322	0.0380189
2	37	Copper	A disintegrin and metalloproteinase with thrombospondin motifs 6	rs1175550	1	3691528	38.2852	G	A		0.198	0.032	5.03002e-10	0.77219	0.0199	0.0299	0.501187
2	37	Copper	A disintegrin and metalloproteinase with thrombospondin motifs 6	rs2769264	1	151344741	84.7483	G	T		0.313	0.034	2.63027e-20	0.81138	0.0322	0.0322	0.316228
2	38	Copper	ADAMTS-like protein 1	rs1175550	1	3691528	38.2852	G	A		0.198	0.032	5.03002e-10	0.77219	0.0406	0.0299	0.17378
2	38	Copper	ADAMTS-like protein 1	rs2769264	1	151344741	84.7483	G	T		0.313	0.034	2.63027e-20	0.81138	-0.0023	0.0322	0.933254
2	39	Copper	AarF domain-containing protein kinase 4	rs1175550	1	3691528	38.2852	G	A		0.198	0.032	5.03002e-10	0.77219	-0.0012	0.0299	0.977237
2	39	Copper	AarF domain-containing protein kinase 4	rs2769264	1	151344741	84.7483	G	T		0.313	0.034	2.63027e-20	0.81138	0.0141	0.0322	0.660693
2	40	Copper	Pituitary adenylate cyclase-activating polypeptide 27	rs1175550	1	3691528	38.2852	G	A		0.198	0.032	5.03002e-10	0.77219	-0.0263	0.0299	0.380189
2	40	Copper	Pituitary adenylate cyclase-activating polypeptide 27	rs2769264	1	151344741	84.7483	G	T		0.313	0.034	2.63027e-20	0.81138	-0.0604	0.0322	0.060256
2	41	Copper	Pituitary adenylate cyclase-activating polypeptide 38	rs1175550	1	3691528	38.2852	G	A		0.198	0.032	5.03002e-10	0.77219	-0.0035	0.0299	0.912011
2	41	Copper	Pituitary adenylate cyclase-activating polypeptide 38	rs2769264	1	151344741	84.7483	G	T		0.313	0.034	2.63027e-20	0.81138	-0.0289	0.0322	0.371535
2	42	Copper	Pituitary adenylate cyclase-activating polypeptide	rs1175550	1	3691528	38.2852	G	A		0.198	0.032	5.03002e-10	0.77219	-0.0118	0.0299	0.691831
2	42	Copper	Pituitary adenylate cyclase-activating polypeptide	rs2769264	1	151344741	84.7483	G	T		0.313	0.034	2.63027e-20	0.81138	0.006	0.0322	0.851138
2	43	Copper	Adhesion G-protein coupled receptor F1	rs1175550	1	3691528	38.2852	G	A		0.198	0.032	5.03002e-10	0.77219	-0.0014	0.0299	0.954993
2	43	Copper	Adhesion G-protein coupled receptor F1	rs2769264	1	151344741	84.7483	G	T		0.313	0.034	2.63027e-20	0.81138	-0.0457	0.0322	0.154882
2	44	Copper	Adhesion G protein-coupled receptor F5	rs1175550	1	3691528	38.2852	G	A		0.198	0.032	5.03002e-10	0.77219	-0.0431	0.0299	0.147911
2	44	Copper	Adhesion G protein-coupled receptor F5	rs2769264	1	151344741	84.7483	G	T		0.313	0.034	2.63027e-20	0.81138	-0.0352	0.0322	0.275423
2	45	Copper	Adhesion G-protein coupled receptor G5	rs1175550	1	3691528	38.2852	G	A		0.198	0.032	5.03002e-10	0.77219	-0.0208	0.0299	0.489779
2	45	Copper	Adhesion G-protein coupled receptor G5	rs2769264	1	151344741	84.7483	G	T		0.313	0.034	2.63027e-20	0.81138	0.0023	0.0322	0.933254
2	46	Copper	Alcohol dehydrogenase 1B	rs1175550	1	3691528	38.2852	G	A		0.198	0.032	5.03002e-10	0.77219	-0.0168	0.0299	0.57544
2	46	Copper	Alcohol dehydrogenase 1B	rs2769264	1	151344741	84.7483	G	T		0.313	0.034	2.63027e-20	0.81138	0.066	0.0322	0.040738
2	47	Copper	Alcohol dehydrogenase 4	rs1175550	1	3691528	38.2852	G	A		0.198	0.032	5.03002e-10	0.77219	0.0089	0.0299	0.758578
2	47	Copper	Alcohol dehydrogenase 4	rs2769264	1	151344741	84.7483	G	T		0.313	0.034	2.63027e-20	0.81138	0.0004	0.0322	1
2	48	Copper	Adrenomedullin	rs1175550	1	3691528	38.2852	G	A		0.198	0.032	5.03002e-10	0.77219	0.002	0.0299	0.954993
2	48	Copper	Adrenomedullin	rs2769264	1	151344741	84.7483	G	T		0.313	0.034	2.63027e-20	0.81138	0.0023	0.0322	0.933254
2	49	Copper	ADP-dependent glucokinase	rs1175550	1	3691528	38.2852	G	A		0.198	0.032	5.03002e-10	0.77219	-0.0151	0.0299	0.616595
2	50	Copper	beta-adrenergic receptor kinase 1	rs1175550	1	3691528	38.2852	G	A		0.198	0.032	5.03002e-10	0.77219	0.0203	0.0299	0.501187
2	50	Copper	beta-adrenergic receptor kinase 1	rs2769264	1	151344741	84.7483	G	T		0.313	0.034	2.63027e-20	0.81138	-0.0142	0.0322	0.660693
2	51	Copper	Adenylosuccinate synthetase isozyme 2	rs1175550	1	3691528	38.2852	G	A		0.198	0.032	5.03002e-10	0.77219	0.027	0.0299	0.363078
2	51	Copper	Adenylosuccinate synthetase isozyme 2	rs2769264	1	151344741	84.7483	G	T		0.313	0.034	2.63027e-20	0.81138	-0.044	0.0322	0.169824
2	52	Copper	Adenylosuccinate synthetase isozyme 1	rs1175550	1	3691528	38.2852	G	A		0.198	0.032	5.03002e-10	0.77219	0.0275	0.0299	0.354813
2	52	Copper	Adenylosuccinate synthetase isozyme 1	rs2769264	1	151344741	84.7483	G	T		0.313	0.034	2.63027e-20	0.81138	0.0134	0.0322	0.676083
2	53	Copper	alpha-Fetoprotein	rs1175550	1	3691528	38.2852	G	A		0.198	0.032	5.03002e-10	0.77219	-0.0162	0.0299	0.588844
2	53	Copper	alpha-Fetoprotein	rs2769264	1	151344741	84.7483	G	T		0.313	0.034	2.63027e-20	0.81138	0.0483	0.0322	0.131826
2	54	Copper	Advanced glycosylation end product-specific receptor, soluble	rs1175550	1	3691528	38.2852	G	A		0.198	0.032	5.03002e-10	0.77219	-0.0399	0.0299	0.18197
2	54	Copper	Advanced glycosylation end product-specific receptor, soluble	rs2769264	1	151344741	84.7483	G	T		0.313	0.034	2.63027e-20	0.81138	0.016	0.0322	0.616595
2	55	Copper	Arf-GAP domain and FG repeat-containing protein 1	rs1175550	1	3691528	38.2852	G	A		0.198	0.032	5.03002e-10	0.77219	0.0197	0.0299	0.512861
2	55	Copper	Arf-GAP domain and FG repeat-containing protein 1	rs2769264	1	151344741	84.7483	G	T		0.313	0.034	2.63027e-20	0.81138	-0.0305	0.0322	0.346737
2	56	Copper	Angiogenic factor with G patch and FHA domains 1	rs1175550	1	3691528	38.2852	G	A		0.198	0.032	5.03002e-10	0.77219	0.0361	0.0299	0.229087
2	56	Copper	Angiogenic factor with G patch and FHA domains 1	rs2769264	1	151344741	84.7483	G	T		0.313	0.034	2.63027e-20	0.81138	0.0479	0.0322	0.138038
2	57	Copper	Protein argonaute-1	rs1175550	1	3691528	38.2852	G	A		0.198	0.032	5.03002e-10	0.77219	0.0227	0.0299	0.446684
2	57	Copper	Protein argonaute-1	rs2769264	1	151344741	84.7483	G	T		0.313	0.034	2.63027e-20	0.81138	-0.0145	0.0322	0.645654
2	58	Copper	Anterior gradient protein 2 homolog	rs1175550	1	3691528	38.2852	G	A		0.198	0.032	5.03002e-10	0.77219	0.0011	0.0299	0.977237
2	58	Copper	Anterior gradient protein 2 homolog	rs2769264	1	151344741	84.7483	G	T		0.313	0.034	2.63027e-20	0.81138	-0.0081	0.0322	0.794328
2	59	Copper	Agouti-related protein	rs1175550	1	3691528	38.2852	G	A		0.198	0.032	5.03002e-10	0.77219	0.0069	0.0299	0.812831
2	59	Copper	Agouti-related protein	rs2769264	1	151344741	84.7483	G	T		0.313	0.034	2.63027e-20	0.81138	0.0659	0.0322	0.040738
2	60	Copper	Activator of 90 kDa heat shock protein ATPase homolog 1	rs1175550	1	3691528	38.2852	G	A		0.198	0.032	5.03002e-10	0.77219	-0.0017	0.0299	0.954993
2	60	Copper	Activator of 90 kDa heat shock protein ATPase homolog 1	rs2769264	1	151344741	84.7483	G	T		0.313	0.034	2.63027e-20	0.81138	-0.0086	0.0322	0.794328
2	61	Copper	Alpha-2-HS-glycoprotein	rs1175550	1	3691528	38.2852	G	A		0.198	0.032	5.03002e-10	0.77219	-0.0374	0.0299	0.20893
2	61	Copper	Alpha-2-HS-glycoprotein	rs2769264	1	151344741	84.7483	G	T		0.313	0.034	2.63027e-20	0.81138	0.0047	0.0322	0.891251
2	62	Copper	Allograft inflammatory factor 1	rs1175550	1	3691528	38.2852	G	A		0.198	0.032	5.03002e-10	0.77219	0.0279	0.0299	0.346737
2	62	Copper	Allograft inflammatory factor 1	rs2769264	1	151344741	84.7483	G	T		0.313	0.034	2.63027e-20	0.81138	-0.056	0.0322	0.0812831
2	63	Copper	Apoptosis-inducing factor 1, mitochondrial	rs1175550	1	3691528	38.2852	G	A		0.198	0.032	5.03002e-10	0.77219	0.0408	0.0299	0.17378
2	63	Copper	Apoptosis-inducing factor 1, mitochondrial	rs2769264	1	151344741	84.7483	G	T		0.313	0.034	2.63027e-20	0.81138	0.0116	0.0322	0.724436
2	64	Copper	Apoptosis-inducing factor 1, mitochondrial	rs1175550	1	3691528	38.2852	G	A		0.198	0.032	5.03002e-10	0.77219	0.0093	0.0299	0.758578
2	64	Copper	Apoptosis-inducing factor 1, mitochondrial	rs2769264	1	151344741	84.7483	G	T		0.313	0.034	2.63027e-20	0.81138	0.0137	0.0322	0.676083
2	65	Copper	Endothelial monocyte-activating polypeptide 2	rs1175550	1	3691528	38.2852	G	A		0.198	0.032	5.03002e-10	0.77219	-0.0151	0.0299	0.616595
2	65	Copper	Endothelial monocyte-activating polypeptide 2	rs2769264	1	151344741	84.7483	G	T		0.313	0.034	2.63027e-20	0.81138	-0.0054	0.0322	0.870964
2	66	Copper	Adenylate kinase isoenzyme 1	rs1175550	1	3691528	38.2852	G	A		0.198	0.032	5.03002e-10	0.77219	-0.0023	0.0299	0.933254
2	66	Copper	Adenylate kinase isoenzyme 1	rs2769264	1	151344741	84.7483	G	T		0.313	0.034	2.63027e-20	0.81138	-0.0387	0.0322	0.229087
2	67	Copper	Alcohol dehydrogenase [NADP(+)]	rs1175550	1	3691528	38.2852	G	A		0.198	0.032	5.03002e-10	0.77219	0.038	0.0299	0.204174
2	67	Copper	Alcohol dehydrogenase [NADP(+)]	rs2769264	1	151344741	84.7483	G	T		0.313	0.034	2.63027e-20	0.81138	-0.0682	0.0322	0.0338844
2	68	Copper	Aldose reductase	rs1175550	1	3691528	38.2852	G	A		0.198	0.032	5.03002e-10	0.77219	0.0319	0.0299	0.288403
2	68	Copper	Aldose reductase	rs2769264	1	151344741	84.7483	G	T		0.313	0.034	2.63027e-20	0.81138	-0.0118	0.0322	0.707946
2	69	Copper	Aldo-keto reductase family 1 member C1	rs1175550	1	3691528	38.2852	G	A		0.198	0.032	5.03002e-10	0.77219	0.0332	0.0299	0.269153
2	69	Copper	Aldo-keto reductase family 1 member C1	rs2769264	1	151344741	84.7483	G	T		0.313	0.034	2.63027e-20	0.81138	-0.0237	0.0322	0.457088
2	70	Copper	RAC-alpha/beta/gamma serine/threonine-protein kinase	rs1175550	1	3691528	38.2852	G	A		0.198	0.032	5.03002e-10	0.77219	0.0262	0.0299	0.380189
2	70	Copper	RAC-alpha/beta/gamma serine/threonine-protein kinase	rs2769264	1	151344741	84.7483	G	T		0.313	0.034	2.63027e-20	0.81138	0.0177	0.0322	0.588844
2	71	Copper	RAC-alpha/beta/gamma serine/threonine-protein kinase	rs1175550	1	3691528	38.2852	G	A		0.198	0.032	5.03002e-10	0.77219	0.0123	0.0299	0.676083
2	71	Copper	RAC-alpha/beta/gamma serine/threonine-protein kinase	rs2769264	1	151344741	84.7483	G	T		0.313	0.034	2.63027e-20	0.81138	-0.0027	0.0322	0.933254
2	72	Copper	RAC-beta serine/threonine-protein kinase	rs1175550	1	3691528	38.2852	G	A		0.198	0.032	5.03002e-10	0.77219	-0.0045	0.0299	0.870964
2	72	Copper	RAC-beta serine/threonine-protein kinase	rs2769264	1	151344741	84.7483	G	T		0.313	0.034	2.63027e-20	0.81138	-0.0223	0.0322	0.489779
2	73	Copper	RAC-beta serine/threonine-protein kinase	rs1175550	1	3691528	38.2852	G	A		0.198	0.032	5.03002e-10	0.77219	-0.0068	0.0299	0.812831
2	73	Copper	RAC-beta serine/threonine-protein kinase	rs2769264	1	151344741	84.7483	G	T		0.313	0.034	2.63027e-20	0.81138	0.0174	0.0322	0.588844
2	74	Copper	CD166 antigen	rs1175550	1	3691528	38.2852	G	A		0.198	0.032	5.03002e-10	0.77219	-0.0375	0.0299	0.20893
2	74	Copper	CD166 antigen	rs2769264	1	151344741	84.7483	G	T		0.313	0.034	2.63027e-20	0.81138	0.024	0.0322	0.457088
2	75	Copper	Aldehyde dehydrogenase, dimeric NADP-preferring	rs1175550	1	3691528	38.2852	G	A		0.198	0.032	5.03002e-10	0.77219	-0.0225	0.0299	0.446684
2	75	Copper	Aldehyde dehydrogenase, dimeric NADP-preferring	rs2769264	1	151344741	84.7483	G	T		0.313	0.034	2.63027e-20	0.81138	0.0091	0.0322	0.776247
2	76	Copper	Aldehyde dehydrogenase family 3 member B1	rs1175550	1	3691528	38.2852	G	A		0.198	0.032	5.03002e-10	0.77219	0.022	0.0299	0.467735
2	76	Copper	Aldehyde dehydrogenase family 3 member B1	rs2769264	1	151344741	84.7483	G	T		0.313	0.034	2.63027e-20	0.81138	-0.0284	0.0322	0.380189
2	77	Copper	Fructose-bisphosphate aldolase A	rs1175550	1	3691528	38.2852	G	A		0.198	0.032	5.03002e-10	0.77219	0.0057	0.0299	0.851138
2	77	Copper	Fructose-bisphosphate aldolase A	rs2769264	1	151344741	84.7483	G	T		0.313	0.034	2.63027e-20	0.81138	-0.0358	0.0322	0.263027
2	78	Copper	Fructose-bisphosphate aldolase C	rs1175550	1	3691528	38.2852	G	A		0.198	0.032	5.03002e-10	0.77219	0.0089	0.0299	0.758578
2	78	Copper	Fructose-bisphosphate aldolase C	rs2769264	1	151344741	84.7483	G	T		0.313	0.034	2.63027e-20	0.81138	0.035	0.0322	0.275423
2	79	Copper	RNA demethylase ALKBH5	rs1175550	1	3691528	38.2852	G	A		0.198	0.032	5.03002e-10	0.77219	0.0201	0.0299	0.501187
2	79	Copper	RNA demethylase ALKBH5	rs2769264	1	151344741	84.7483	G	T		0.313	0.034	2.63027e-20	0.81138	-0.0003	0.0322	1
2	80	Copper	Arachidonate 15-lipoxygenase B	rs1175550	1	3691528	38.2852	G	A		0.198	0.032	5.03002e-10	0.77219	0.0072	0.0299	0.812831
2	80	Copper	Arachidonate 15-lipoxygenase B	rs2769264	1	151344741	84.7483	G	T		0.313	0.034	2.63027e-20	0.81138	-0.0064	0.0322	0.851138
2	81	Copper	Intestinal-type alkaline phosphatase	rs1175550	1	3691528	38.2852	G	A		0.198	0.032	5.03002e-10	0.77219	0.0158	0.0299	0.60256
2	81	Copper	Intestinal-type alkaline phosphatase	rs2769264	1	151344741	84.7483	G	T		0.313	0.034	2.63027e-20	0.81138	0.0519	0.0322	0.107152
2	82	Copper	Ameloblastin	rs1175550	1	3691528	38.2852	G	A		0.198	0.032	5.03002e-10	0.77219	-0.0088	0.0299	0.758578
2	82	Copper	Ameloblastin	rs2769264	1	151344741	84.7483	G	T		0.313	0.034	2.63027e-20	0.81138	-0.049	0.0322	0.128825
2	83	Copper	Amelogenin, X isoform	rs1175550	1	3691528	38.2852	G	A		0.198	0.032	5.03002e-10	0.77219	-0.0081	0.0299	0.794328
2	83	Copper	Amelogenin, X isoform	rs2769264	1	151344741	84.7483	G	T		0.313	0.034	2.63027e-20	0.81138	0.0138	0.0322	0.676083
2	84	Copper	Muellerian-inhibiting factor	rs1175550	1	3691528	38.2852	G	A		0.198	0.032	5.03002e-10	0.77219	-0.027	0.0299	0.363078
2	84	Copper	Muellerian-inhibiting factor	rs2769264	1	151344741	84.7483	G	T		0.313	0.034	2.63027e-20	0.81138	0.0182	0.0322	0.57544
2	85	Copper	Junctional adhesion molecule-like	rs1175550	1	3691528	38.2852	G	A		0.198	0.032	5.03002e-10	0.77219	0.003	0.0299	0.912011
2	85	Copper	Junctional adhesion molecule-like	rs2769264	1	151344741	84.7483	G	T		0.313	0.034	2.63027e-20	0.81138	-0.0244	0.0322	0.446684
2	86	Copper	Junctional adhesion molecule-like	rs1175550	1	3691528	38.2852	G	A		0.198	0.032	5.03002e-10	0.77219	-0.0072	0.0299	0.812831
2	86	Copper	Junctional adhesion molecule-like	rs2769264	1	151344741	84.7483	G	T		0.313	0.034	2.63027e-20	0.81138	0.039	0.0322	0.223872
2	87	Copper	Amphoterin-induced protein 1	rs1175550	1	3691528	38.2852	G	A		0.198	0.032	5.03002e-10	0.77219	-0.0087	0.0299	0.776247
2	87	Copper	Amphoterin-induced protein 1	rs2769264	1	151344741	84.7483	G	T		0.313	0.034	2.63027e-20	0.81138	-0.0046	0.0322	0.891251
2	88	Copper	Protein amnionless	rs1175550	1	3691528	38.2852	G	A		0.198	0.032	5.03002e-10	0.77219	0.0254	0.0299	0.398107
2	88	Copper	Protein amnionless	rs2769264	1	151344741	84.7483	G	T		0.313	0.034	2.63027e-20	0.81138	0.0653	0.0322	0.042658
2	89	Copper	Alpha-amylase 1	rs1175550	1	3691528	38.2852	G	A		0.198	0.032	5.03002e-10	0.77219	-0.0522	0.0299	0.0812831
2	89	Copper	Alpha-amylase 1	rs2769264	1	151344741	84.7483	G	T		0.313	0.034	2.63027e-20	0.81138	-0.0077	0.0322	0.812831
2	90	Copper	Anaphase-promoting complex subunit 10	rs1175550	1	3691528	38.2852	G	A		0.198	0.032	5.03002e-10	0.77219	0.0092	0.0299	0.758578
2	90	Copper	Anaphase-promoting complex subunit 10	rs2769264	1	151344741	84.7483	G	T		0.313	0.034	2.63027e-20	0.81138	-0.0024	0.0322	0.933254
2	91	Copper	Anaphase-promoting complex subunit 7	rs1175550	1	3691528	38.2852	G	A		0.198	0.032	5.03002e-10	0.77219	0.0534	0.0299	0.074131
2	91	Copper	Anaphase-promoting complex subunit 7	rs2769264	1	151344741	84.7483	G	T		0.313	0.034	2.63027e-20	0.81138	0.0065	0.0322	0.831764
2	92	Copper	Angiopoietin-1	rs1175550	1	3691528	38.2852	G	A		0.198	0.032	5.03002e-10	0.77219	0.0089	0.0299	0.758578
2	92	Copper	Angiopoietin-1	rs2769264	1	151344741	84.7483	G	T		0.313	0.034	2.63027e-20	0.81138	-0.07	0.0322	0.0295121
2	93	Copper	Angiopoietin-2	rs1175550	1	3691528	38.2852	G	A		0.198	0.032	5.03002e-10	0.77219	0.0053	0.0299	0.851138
2	93	Copper	Angiopoietin-2	rs2769264	1	151344741	84.7483	G	T		0.313	0.034	2.63027e-20	0.81138	0.0589	0.0322	0.0676083
2	94	Copper	Angiopoietin-2	rs1175550	1	3691528	38.2852	G	A		0.198	0.032	5.03002e-10	0.77219	-0.0211	0.0299	0.47863
2	94	Copper	Angiopoietin-2	rs2769264	1	151344741	84.7483	G	T		0.313	0.034	2.63027e-20	0.81138	0.0455	0.0322	0.158489
2	95	Copper	Angiopoietin-4	rs1175550	1	3691528	38.2852	G	A		0.198	0.032	5.03002e-10	0.77219	-0.0076	0.0299	0.794328
2	95	Copper	Angiopoietin-4	rs2769264	1	151344741	84.7483	G	T		0.313	0.034	2.63027e-20	0.81138	-0.0544	0.0322	0.0912011
2	96	Copper	Angiopoietin-related protein 1	rs1175550	1	3691528	38.2852	G	A		0.198	0.032	5.03002e-10	0.77219	0.0304	0.0299	0.30903
2	97	Copper	Angiopoietin-related protein 1	rs1175550	1	3691528	38.2852	G	A		0.198	0.032	5.03002e-10	0.77219	0.0041	0.0299	0.891251
2	97	Copper	Angiopoietin-related protein 1	rs2769264	1	151344741	84.7483	G	T		0.313	0.034	2.63027e-20	0.81138	-0.0153	0.0322	0.630957
2	98	Copper	Angiopoietin-related protein 3	rs1175550	1	3691528	38.2852	G	A		0.198	0.032	5.03002e-10	0.77219	0.0064	0.0299	0.831764
2	98	Copper	Angiopoietin-related protein 3	rs2769264	1	151344741	84.7483	G	T		0.313	0.034	2.63027e-20	0.81138	-0.0369	0.0322	0.251189
2	99	Copper	Angiopoietin-related protein 4	rs1175550	1	3691528	38.2852	G	A		0.198	0.032	5.03002e-10	0.77219	0.0007	0.0299	0.977237
2	99	Copper	Angiopoietin-related protein 4	rs2769264	1	151344741	84.7483	G	T		0.313	0.034	2.63027e-20	0.81138	-0.0603	0.0322	0.0616595
2	100	Copper	Angiopoietin-related protein 7	rs1175550	1	3691528	38.2852	G	A		0.198	0.032	5.03002e-10	0.77219	-0.0342	0.0299	0.251189
2	100	Copper	Angiopoietin-related protein 7	rs2769264	1	151344741	84.7483	G	T		0.313	0.034	2.63027e-20	0.81138	-0.0382	0.0322	0.234423
2	101	Copper	Ankyrin-2	rs1175550	1	3691528	38.2852	G	A		0.198	0.032	5.03002e-10	0.77219	-0.0026	0.0299	0.933254
2	101	Copper	Ankyrin-2	rs2769264	1	151344741	84.7483	G	T		0.313	0.034	2.63027e-20	0.81138	0.0486	0.0322	0.131826
2	102	Copper	Ankyrin repeat domain-containing protein 27	rs1175550	1	3691528	38.2852	G	A		0.198	0.032	5.03002e-10	0.77219	0.026	0.0299	0.380189
2	102	Copper	Ankyrin repeat domain-containing protein 27	rs2769264	1	151344741	84.7483	G	T		0.313	0.034	2.63027e-20	0.81138	0.0066	0.0322	0.831764
2	103	Copper	Ankyrin repeat domain-containing protein 46	rs1175550	1	3691528	38.2852	G	A		0.198	0.032	5.03002e-10	0.77219	-0.0203	0.0299	0.501187
2	103	Copper	Ankyrin repeat domain-containing protein 46	rs2769264	1	151344741	84.7483	G	T		0.313	0.034	2.63027e-20	0.81138	0.0168	0.0322	0.60256
2	104	Copper	Acidic leucine-rich nuclear phosphoprotein 32 family member A	rs1175550	1	3691528	38.2852	G	A		0.198	0.032	5.03002e-10	0.77219	-0.0336	0.0299	0.263027
2	104	Copper	Acidic leucine-rich nuclear phosphoprotein 32 family member A	rs2769264	1	151344741	84.7483	G	T		0.313	0.034	2.63027e-20	0.81138	-0.0087	0.0322	0.794328
2	105	Copper	Acidic leucine-rich nuclear phosphoprotein 32 family member B	rs1175550	1	3691528	38.2852	G	A		0.198	0.032	5.03002e-10	0.77219	-0.0268	0.0299	0.371535
2	105	Copper	Acidic leucine-rich nuclear phosphoprotein 32 family member B	rs2769264	1	151344741	84.7483	G	T		0.313	0.034	2.63027e-20	0.81138	-0.0071	0.0322	0.831764
2	106	Copper	Annexin A10	rs1175550	1	3691528	38.2852	G	A		0.198	0.032	5.03002e-10	0.77219	-0.0245	0.0299	0.416869
2	106	Copper	Annexin A10	rs2769264	1	151344741	84.7483	G	T		0.313	0.034	2.63027e-20	0.81138	-0.0277	0.0322	0.389045
2	107	Copper	Annexin A1	rs1175550	1	3691528	38.2852	G	A		0.198	0.032	5.03002e-10	0.77219	0.032	0.0299	0.281838
2	107	Copper	Annexin A1	rs2769264	1	151344741	84.7483	G	T		0.313	0.034	2.63027e-20	0.81138	0.0001	0.0322	1
2	108	Copper	Annexin A2	rs1175550	1	3691528	38.2852	G	A		0.198	0.032	5.03002e-10	0.77219	0.0209	0.0299	0.489779
2	108	Copper	Annexin A2	rs2769264	1	151344741	84.7483	G	T		0.313	0.034	2.63027e-20	0.81138	0.0223	0.0322	0.489779
2	109	Copper	Annexin A2	rs1175550	1	3691528	38.2852	G	A		0.198	0.032	5.03002e-10	0.77219	0.0163	0.0299	0.588844
2	109	Copper	Annexin A2	rs2769264	1	151344741	84.7483	G	T		0.313	0.034	2.63027e-20	0.81138	0.0271	0.0322	0.398107
2	110	Copper	Annexin A9	rs1175550	1	3691528	38.2852	G	A		0.198	0.032	5.03002e-10	0.77219	-0.0197	0.0299	0.512861
2	110	Copper	Annexin A9	rs2769264	1	151344741	84.7483	G	T		0.313	0.034	2.63027e-20	0.81138	-0.0054	0.0322	0.870964
2	111	Copper	Retina-specific copper amine oxidase	rs1175550	1	3691528	38.2852	G	A		0.198	0.032	5.03002e-10	0.77219	-0.025	0.0299	0.40738
2	111	Copper	Retina-specific copper amine oxidase	rs2769264	1	151344741	84.7483	G	T		0.313	0.034	2.63027e-20	0.81138	0.0316	0.0322	0.323594
2	112	Copper	AP-4 complex subunit mu-1	rs1175550	1	3691528	38.2852	G	A		0.198	0.032	5.03002e-10	0.77219	-0.0119	0.0299	0.691831
2	112	Copper	AP-4 complex subunit mu-1	rs2769264	1	151344741	84.7483	G	T		0.313	0.034	2.63027e-20	0.81138	0.0258	0.0322	0.426581
2	113	Copper	Apoptotic protease-activating factor 1	rs1175550	1	3691528	38.2852	G	A		0.198	0.032	5.03002e-10	0.77219	0.054	0.0299	0.0707946
2	113	Copper	Apoptotic protease-activating factor 1	rs2769264	1	151344741	84.7483	G	T		0.313	0.034	2.63027e-20	0.81138	0.0051	0.0322	0.870964
2	114	Copper	Amyloid beta A4 precursor protein-binding family B member 1	rs1175550	1	3691528	38.2852	G	A		0.198	0.032	5.03002e-10	0.77219	0.0242	0.0299	0.416869
2	114	Copper	Amyloid beta A4 precursor protein-binding family B member 1	rs2769264	1	151344741	84.7483	G	T		0.313	0.034	2.63027e-20	0.81138	-0.0232	0.0322	0.467735
2	115	Copper	Amyloid beta A4 precursor protein-binding family B member 1	rs1175550	1	3691528	38.2852	G	A		0.198	0.032	5.03002e-10	0.77219	0.0241	0.0299	0.416869
2	115	Copper	Amyloid beta A4 precursor protein-binding family B member 1	rs2769264	1	151344741	84.7483	G	T		0.313	0.034	2.63027e-20	0.81138	0.0265	0.0322	0.40738
2	116	Copper	Amyloid beta A4 precursor protein-binding family B member 2	rs1175550	1	3691528	38.2852	G	A		0.198	0.032	5.03002e-10	0.77219	-0.0176	0.0299	0.562341
2	116	Copper	Amyloid beta A4 precursor protein-binding family B member 2	rs2769264	1	151344741	84.7483	G	T		0.313	0.034	2.63027e-20	0.81138	-0.0188	0.0322	0.562341
2	117	Copper	Amyloid beta A4 precursor protein-binding family B member 2	rs1175550	1	3691528	38.2852	G	A		0.198	0.032	5.03002e-10	0.77219	-0.0127	0.0299	0.676083
2	117	Copper	Amyloid beta A4 precursor protein-binding family B member 2	rs2769264	1	151344741	84.7483	G	T		0.313	0.034	2.63027e-20	0.81138	-0.0711	0.0322	0.0269153
2	118	Copper	Amyloid beta A4 precursor protein-binding family B member 3	rs1175550	1	3691528	38.2852	G	A		0.198	0.032	5.03002e-10	0.77219	-0.0262	0.0299	0.380189
2	118	Copper	Amyloid beta A4 precursor protein-binding family B member 3	rs2769264	1	151344741	84.7483	G	T		0.313	0.034	2.63027e-20	0.81138	-0.001	0.0322	0.977237
2	119	Copper	Protein APCDD1	rs1175550	1	3691528	38.2852	G	A		0.198	0.032	5.03002e-10	0.77219	-0.0456	0.0299	0.128825
2	119	Copper	Protein APCDD1	rs2769264	1	151344741	84.7483	G	T		0.313	0.034	2.63027e-20	0.81138	0.0332	0.0322	0.301995
2	120	Copper	Serum amyloid P-component	rs1175550	1	3691528	38.2852	G	A		0.198	0.032	5.03002e-10	0.77219	0.0407	0.0299	0.17378
2	120	Copper	Serum amyloid P-component	rs2769264	1	151344741	84.7483	G	T		0.313	0.034	2.63027e-20	0.81138	-0.0186	0.0322	0.562341
2	121	Copper	DNA-(apurinic or apyrimidinic site) lyase	rs1175550	1	3691528	38.2852	G	A		0.198	0.032	5.03002e-10	0.77219	0.0192	0.0299	0.524807
2	121	Copper	DNA-(apurinic or apyrimidinic site) lyase	rs2769264	1	151344741	84.7483	G	T		0.313	0.034	2.63027e-20	0.81138	-0.0415	0.0322	0.194984
2	122	Copper	Amyloid-like protein 2	rs1175550	1	3691528	38.2852	G	A		0.198	0.032	5.03002e-10	0.77219	-0.0218	0.0299	0.467735
2	122	Copper	Amyloid-like protein 2	rs2769264	1	151344741	84.7483	G	T		0.313	0.034	2.63027e-20	0.81138	-0.0558	0.0322	0.0831764
2	123	Copper	Amyloid-like protein 2	rs1175550	1	3691528	38.2852	G	A		0.198	0.032	5.03002e-10	0.77219	0.0022	0.0299	0.933254
2	123	Copper	Amyloid-like protein 2	rs2769264	1	151344741	84.7483	G	T		0.313	0.034	2.63027e-20	0.81138	0.0062	0.0322	0.851138
2	124	Copper	Adipocyte plasma membrane-associated protein	rs1175550	1	3691528	38.2852	G	A		0.198	0.032	5.03002e-10	0.77219	-0.0202	0.0299	0.501187
2	124	Copper	Adipocyte plasma membrane-associated protein	rs2769264	1	151344741	84.7483	G	T		0.313	0.034	2.63027e-20	0.81138	0.0415	0.0322	0.194984
2	125	Copper	Apolipoprotein A-V	rs1175550	1	3691528	38.2852	G	A		0.198	0.032	5.03002e-10	0.77219	0.0251	0.0299	0.398107
2	125	Copper	Apolipoprotein A-V	rs2769264	1	151344741	84.7483	G	T		0.313	0.034	2.63027e-20	0.81138	0.0437	0.0322	0.17378
2	126	Copper	Apolipoprotein A-V	rs1175550	1	3691528	38.2852	G	A		0.198	0.032	5.03002e-10	0.77219	-0.0211	0.0299	0.47863
2	126	Copper	Apolipoprotein A-V	rs2769264	1	151344741	84.7483	G	T		0.313	0.034	2.63027e-20	0.81138	0.0531	0.0322	0.1
2	127	Copper	Apolipoprotein B	rs1175550	1	3691528	38.2852	G	A		0.198	0.032	5.03002e-10	0.77219	0.0283	0.0299	0.346737
2	127	Copper	Apolipoprotein B	rs2769264	1	151344741	84.7483	G	T		0.313	0.034	2.63027e-20	0.81138	-0.042	0.0322	0.190546
2	128	Copper	DNA dC->dU-editing enzyme APOBEC-3G	rs1175550	1	3691528	38.2852	G	A		0.198	0.032	5.03002e-10	0.77219	0.01	0.0299	0.74131
2	128	Copper	DNA dC->dU-editing enzyme APOBEC-3G	rs2769264	1	151344741	84.7483	G	T		0.313	0.034	2.63027e-20	0.81138	0.0564	0.0322	0.0794328
2	129	Copper	Apolipoprotein D	rs1175550	1	3691528	38.2852	G	A		0.198	0.032	5.03002e-10	0.77219	0.0018	0.0299	0.954993
2	129	Copper	Apolipoprotein D	rs2769264	1	151344741	84.7483	G	T		0.313	0.034	2.63027e-20	0.81138	-0.0236	0.0322	0.467735
2	130	Copper	Apolipoprotein D	rs1175550	1	3691528	38.2852	G	A		0.198	0.032	5.03002e-10	0.77219	0.0158	0.0299	0.60256
2	130	Copper	Apolipoprotein D	rs2769264	1	151344741	84.7483	G	T		0.313	0.034	2.63027e-20	0.81138	-0.0055	0.0322	0.870964
2	131	Copper	Apolipoprotein E (isoform E3)	rs1175550	1	3691528	38.2852	G	A		0.198	0.032	5.03002e-10	0.77219	0.0215	0.0299	0.467735
2	131	Copper	Apolipoprotein E (isoform E3)	rs2769264	1	151344741	84.7483	G	T		0.313	0.034	2.63027e-20	0.81138	-0.0116	0.0322	0.724436
2	132	Copper	Apolipoprotein E (isoform E2)	rs1175550	1	3691528	38.2852	G	A		0.198	0.032	5.03002e-10	0.77219	-0.0192	0.0299	0.524807
2	132	Copper	Apolipoprotein E (isoform E2)	rs2769264	1	151344741	84.7483	G	T		0.313	0.034	2.63027e-20	0.81138	-0.0134	0.0322	0.676083
2	133	Copper	Apolipoprotein F	rs1175550	1	3691528	38.2852	G	A		0.198	0.032	5.03002e-10	0.77219	-0.0069	0.0299	0.812831
2	133	Copper	Apolipoprotein F	rs2769264	1	151344741	84.7483	G	T		0.313	0.034	2.63027e-20	0.81138	0.0542	0.0322	0.0912011
2	134	Copper	Apolipoprotein L1	rs1175550	1	3691528	38.2852	G	A		0.198	0.032	5.03002e-10	0.77219	0.0026	0.0299	0.933254
2	134	Copper	Apolipoprotein L1	rs2769264	1	151344741	84.7483	G	T		0.313	0.034	2.63027e-20	0.81138	-0.0453	0.0322	0.158489
2	135	Copper	Apolipoprotein L1	rs1175550	1	3691528	38.2852	G	A		0.198	0.032	5.03002e-10	0.77219	-0.055	0.0299	0.0660693
2	135	Copper	Apolipoprotein L1	rs2769264	1	151344741	84.7483	G	T		0.313	0.034	2.63027e-20	0.81138	0.0048	0.0322	0.891251
2	136	Copper	Apolipoprotein M	rs1175550	1	3691528	38.2852	G	A		0.198	0.032	5.03002e-10	0.77219	-0.0033	0.0299	0.912011
2	136	Copper	Apolipoprotein M	rs2769264	1	151344741	84.7483	G	T		0.313	0.034	2.63027e-20	0.81138	0.0302	0.0322	0.346737
2	137	Copper	Apolipoprotein M	rs1175550	1	3691528	38.2852	G	A		0.198	0.032	5.03002e-10	0.77219	-0.0299	0.0299	0.316228
2	137	Copper	Apolipoprotein M	rs2769264	1	151344741	84.7483	G	T		0.313	0.034	2.63027e-20	0.81138	0.0714	0.0322	0.0263027
2	138	Copper	MICOS complex subunit MIC26	rs1175550	1	3691528	38.2852	G	A		0.198	0.032	5.03002e-10	0.77219	-0.0106	0.0299	0.724436
2	138	Copper	MICOS complex subunit MIC26	rs2769264	1	151344741	84.7483	G	T		0.313	0.034	2.63027e-20	0.81138	0.0127	0.0322	0.691831
2	139	Copper	Amyloid beta A4 protein	rs1175550	1	3691528	38.2852	G	A		0.198	0.032	5.03002e-10	0.77219	-0.0091	0.0299	0.758578
2	139	Copper	Amyloid beta A4 protein	rs2769264	1	151344741	84.7483	G	T		0.313	0.034	2.63027e-20	0.81138	-0.0597	0.0322	0.0630957
2	140	Copper	DCC-interacting protein 13-alpha	rs1175550	1	3691528	38.2852	G	A		0.198	0.032	5.03002e-10	0.77219	-0.0253	0.0299	0.398107
2	140	Copper	DCC-interacting protein 13-alpha	rs2769264	1	151344741	84.7483	G	T		0.313	0.034	2.63027e-20	0.81138	0.0024	0.0322	0.933254
2	141	Copper	Amphiregulin	rs1175550	1	3691528	38.2852	G	A		0.198	0.032	5.03002e-10	0.77219	0.0141	0.0299	0.630957
2	141	Copper	Amphiregulin	rs2769264	1	151344741	84.7483	G	T		0.313	0.034	2.63027e-20	0.81138	-0.0434	0.0322	0.177828
2	142	Copper	ADP-ribosylation factor 3	rs1175550	1	3691528	38.2852	G	A		0.198	0.032	5.03002e-10	0.77219	-0.0194	0.0299	0.512861
2	142	Copper	ADP-ribosylation factor 3	rs2769264	1	151344741	84.7483	G	T		0.313	0.034	2.63027e-20	0.81138	0.0219	0.0322	0.501187
2	143	Copper	ADP-ribosylation factor 6	rs1175550	1	3691528	38.2852	G	A		0.198	0.032	5.03002e-10	0.77219	-0.026	0.0299	0.380189
2	143	Copper	ADP-ribosylation factor 6	rs2769264	1	151344741	84.7483	G	T		0.313	0.034	2.63027e-20	0.81138	0.0274	0.0322	0.398107
2	144	Copper	ADP-ribosylation factor GTPase-activating protein 2	rs1175550	1	3691528	38.2852	G	A		0.198	0.032	5.03002e-10	0.77219	0.0163	0.0299	0.588844
2	144	Copper	ADP-ribosylation factor GTPase-activating protein 2	rs2769264	1	151344741	84.7483	G	T		0.313	0.034	2.63027e-20	0.81138	-0.0398	0.0322	0.218776
2	145	Copper	Arfaptin-1	rs1175550	1	3691528	38.2852	G	A		0.198	0.032	5.03002e-10	0.77219	-0.0132	0.0299	0.660693
2	145	Copper	Arfaptin-1	rs2769264	1	151344741	84.7483	G	T		0.313	0.034	2.63027e-20	0.81138	-0.0225	0.0322	0.489779
2	146	Copper	Arfaptin-2	rs1175550	1	3691528	38.2852	G	A		0.198	0.032	5.03002e-10	0.77219	-0.0096	0.0299	0.74131
2	146	Copper	Arfaptin-2	rs2769264	1	151344741	84.7483	G	T		0.313	0.034	2.63027e-20	0.81138	-0.0074	0.0322	0.812831
2	147	Copper	Rho GTPase-activating protein 1	rs1175550	1	3691528	38.2852	G	A		0.198	0.032	5.03002e-10	0.77219	0.0322	0.0299	0.281838
2	147	Copper	Rho GTPase-activating protein 1	rs2769264	1	151344741	84.7483	G	T		0.313	0.034	2.63027e-20	0.81138	-0.0131	0.0322	0.691831
2	148	Copper	Rho GTPase-activating protein 25	rs1175550	1	3691528	38.2852	G	A		0.198	0.032	5.03002e-10	0.77219	0.0223	0.0299	0.457088
2	148	Copper	Rho GTPase-activating protein 25	rs2769264	1	151344741	84.7483	G	T		0.313	0.034	2.63027e-20	0.81138	-0.0056	0.0322	0.870964
2	149	Copper	Rho GTPase-activating protein 30	rs1175550	1	3691528	38.2852	G	A		0.198	0.032	5.03002e-10	0.77219	-0.029	0.0299	0.331131
2	149	Copper	Rho GTPase-activating protein 30	rs2769264	1	151344741	84.7483	G	T		0.313	0.034	2.63027e-20	0.81138	-0.0708	0.0322	0.0275423
2	150	Copper	Rho GTPase-activating protein 36	rs1175550	1	3691528	38.2852	G	A		0.198	0.032	5.03002e-10	0.77219	-0.0061	0.0299	0.831764
2	150	Copper	Rho GTPase-activating protein 36	rs2769264	1	151344741	84.7483	G	T		0.313	0.034	2.63027e-20	0.81138	0.0329	0.0322	0.30903
2	151	Copper	Rho GTPase-activating protein 5	rs1175550	1	3691528	38.2852	G	A		0.198	0.032	5.03002e-10	0.77219	0.0044	0.0299	0.891251
2	151	Copper	Rho GTPase-activating protein 5	rs2769264	1	151344741	84.7483	G	T		0.313	0.034	2.63027e-20	0.81138	0.0149	0.0322	0.645654
2	152	Copper	Rho GDP-dissociation inhibitor 1	rs1175550	1	3691528	38.2852	G	A		0.198	0.032	5.03002e-10	0.77219	0.0567	0.0299	0.057544
2	153	Copper	Rho GDP-dissociation inhibitor 2	rs1175550	1	3691528	38.2852	G	A		0.198	0.032	5.03002e-10	0.77219	0.0055	0.0299	0.851138
2	153	Copper	Rho GDP-dissociation inhibitor 2	rs2769264	1	151344741	84.7483	G	T		0.313	0.034	2.63027e-20	0.81138	-0.032	0.0322	0.316228
2	154	Copper	Rho guanine nucleotide exchange factor 10	rs1175550	1	3691528	38.2852	G	A		0.198	0.032	5.03002e-10	0.77219	0	0.0299	1
2	154	Copper	Rho guanine nucleotide exchange factor 10	rs2769264	1	151344741	84.7483	G	T		0.313	0.034	2.63027e-20	0.81138	0.0134	0.0322	0.676083
2	155	Copper	Rho guanine nucleotide exchange factor 1	rs1175550	1	3691528	38.2852	G	A		0.198	0.032	5.03002e-10	0.77219	0.019	0.0299	0.524807
2	155	Copper	Rho guanine nucleotide exchange factor 1	rs2769264	1	151344741	84.7483	G	T		0.313	0.034	2.63027e-20	0.81138	0.0209	0.0322	0.512861
2	156	Copper	Rho guanine nucleotide exchange factor 2	rs1175550	1	3691528	38.2852	G	A		0.198	0.032	5.03002e-10	0.77219	0.0387	0.0299	0.194984
2	157	Copper	Rho guanine nucleotide exchange factor 25	rs1175550	1	3691528	38.2852	G	A		0.198	0.032	5.03002e-10	0.77219	-0.0169	0.0299	0.57544
2	158	Copper	Rho guanine nucleotide exchange factor 7	rs1175550	1	3691528	38.2852	G	A		0.198	0.032	5.03002e-10	0.77219	-0.0305	0.0299	0.30903
2	158	Copper	Rho guanine nucleotide exchange factor 7	rs2769264	1	151344741	84.7483	G	T		0.313	0.034	2.63027e-20	0.81138	0.021	0.0322	0.512861
2	159	Copper	AT-rich interactive domain-containing protein 3A	rs1175550	1	3691528	38.2852	G	A		0.198	0.032	5.03002e-10	0.77219	0.0189	0.0299	0.524807
2	159	Copper	AT-rich interactive domain-containing protein 3A	rs2769264	1	151344741	84.7483	G	T		0.313	0.034	2.63027e-20	0.81138	-0.0112	0.0322	0.724436
2	160	Copper	ADP-ribosylation factor-like protein 11	rs1175550	1	3691528	38.2852	G	A		0.198	0.032	5.03002e-10	0.77219	-0.0037	0.0299	0.912011
2	160	Copper	ADP-ribosylation factor-like protein 11	rs2769264	1	151344741	84.7483	G	T		0.313	0.034	2.63027e-20	0.81138	0.0201	0.0322	0.537032
2	161	Copper	ADP-ribosylation factor-like protein 1	rs1175550	1	3691528	38.2852	G	A		0.198	0.032	5.03002e-10	0.77219	-0.0219	0.0299	0.467735
2	161	Copper	ADP-ribosylation factor-like protein 1	rs2769264	1	151344741	84.7483	G	T		0.313	0.034	2.63027e-20	0.81138	-0.0642	0.0322	0.0457088
2	162	Copper	ADP-ribosylation factor-like protein 3	rs1175550	1	3691528	38.2852	G	A		0.198	0.032	5.03002e-10	0.77219	0.013	0.0299	0.660693
2	162	Copper	ADP-ribosylation factor-like protein 3	rs2769264	1	151344741	84.7483	G	T		0.313	0.034	2.63027e-20	0.81138	-0.0057	0.0322	0.851138
2	163	Copper	Armadillo repeat-containing protein 5	rs1175550	1	3691528	38.2852	G	A		0.198	0.032	5.03002e-10	0.77219	-0.0334	0.0299	0.263027
2	163	Copper	Armadillo repeat-containing protein 5	rs2769264	1	151344741	84.7483	G	T		0.313	0.034	2.63027e-20	0.81138	-0.0141	0.0322	0.660693
2	164	Copper	Armadillo repeat-containing protein 5	rs1175550	1	3691528	38.2852	G	A		0.198	0.032	5.03002e-10	0.77219	-0.0421	0.0299	0.158489
2	164	Copper	Armadillo repeat-containing protein 5	rs2769264	1	151344741	84.7483	G	T		0.313	0.034	2.63027e-20	0.81138	0.0639	0.0322	0.0467735
2	165	Copper	Armadillo repeat-containing protein 5	rs1175550	1	3691528	38.2852	G	A		0.198	0.032	5.03002e-10	0.77219	-0.0099	0.0299	0.74131
2	165	Copper	Armadillo repeat-containing protein 5	rs2769264	1	151344741	84.7483	G	T		0.313	0.034	2.63027e-20	0.81138	-0.0188	0.0322	0.562341
2	166	Copper	Actin-related protein 2/3 complex subunit 3	rs1175550	1	3691528	38.2852	G	A		0.198	0.032	5.03002e-10	0.77219	0.0042	0.0299	0.891251
2	166	Copper	Actin-related protein 2/3 complex subunit 3	rs2769264	1	151344741	84.7483	G	T		0.313	0.034	2.63027e-20	0.81138	0.01	0.0322	0.758578
2	167	Copper	cAMP-regulated phosphoprotein 19	rs1175550	1	3691528	38.2852	G	A		0.198	0.032	5.03002e-10	0.77219	-0.0043	0.0299	0.891251
2	167	Copper	cAMP-regulated phosphoprotein 19	rs2769264	1	151344741	84.7483	G	T		0.313	0.034	2.63027e-20	0.81138	-0.0114	0.0322	0.724436
2	168	Copper	cAMP-regulated phosphoprotein 21	rs1175550	1	3691528	38.2852	G	A		0.198	0.032	5.03002e-10	0.77219	-0.0061	0.0299	0.831764
2	168	Copper	cAMP-regulated phosphoprotein 21	rs2769264	1	151344741	84.7483	G	T		0.313	0.034	2.63027e-20	0.81138	-0.0039	0.0322	0.912011
2	169	Copper	Beta-arrestin-1	rs1175550	1	3691528	38.2852	G	A		0.198	0.032	5.03002e-10	0.77219	0.0049	0.0299	0.870964
2	169	Copper	Beta-arrestin-1	rs2769264	1	151344741	84.7483	G	T		0.313	0.034	2.63027e-20	0.81138	-0.0163	0.0322	0.616595
2	170	Copper	Arrestin domain-containing protein 3	rs1175550	1	3691528	38.2852	G	A		0.198	0.032	5.03002e-10	0.77219	0.0275	0.0299	0.354813
2	170	Copper	Arrestin domain-containing protein 3	rs2769264	1	151344741	84.7483	G	T		0.313	0.034	2.63027e-20	0.81138	0.0442	0.0322	0.169824
2	171	Copper	Arylsulfatase A	rs1175550	1	3691528	38.2852	G	A		0.198	0.032	5.03002e-10	0.77219	0.0175	0.0299	0.562341
2	171	Copper	Arylsulfatase A	rs2769264	1	151344741	84.7483	G	T		0.313	0.034	2.63027e-20	0.81138	-0.0461	0.0322	0.151356
2	172	Copper	Arylsulfatase B	rs1175550	1	3691528	38.2852	G	A		0.198	0.032	5.03002e-10	0.77219	-0.0521	0.0299	0.0812831
2	172	Copper	Arylsulfatase B	rs2769264	1	151344741	84.7483	G	T		0.313	0.034	2.63027e-20	0.81138	0.0041	0.0322	0.891251
2	173	Copper	Arylsulfatase K	rs1175550	1	3691528	38.2852	G	A		0.198	0.032	5.03002e-10	0.77219	-0.0304	0.0299	0.30903
2	173	Copper	Arylsulfatase K	rs2769264	1	151344741	84.7483	G	T		0.313	0.034	2.63027e-20	0.81138	0.0001	0.0322	1
2	174	Copper	Ecto-ADP-ribosyltransferase 3	rs1175550	1	3691528	38.2852	G	A		0.198	0.032	5.03002e-10	0.77219	0.003	0.0299	0.912011
2	174	Copper	Ecto-ADP-ribosyltransferase 3	rs2769264	1	151344741	84.7483	G	T		0.313	0.034	2.63027e-20	0.81138	0.0455	0.0322	0.158489
2	175	Copper	Ecto-ADP-ribosyltransferase 3	rs1175550	1	3691528	38.2852	G	A		0.198	0.032	5.03002e-10	0.77219	-0.0061	0.0299	0.831764
2	175	Copper	Ecto-ADP-ribosyltransferase 3	rs2769264	1	151344741	84.7483	G	T		0.313	0.034	2.63027e-20	0.81138	0.0509	0.0322	0.112202
2	176	Copper	Ecto-ADP-ribosyltransferase 4	rs1175550	1	3691528	38.2852	G	A		0.198	0.032	5.03002e-10	0.77219	0.0398	0.0299	0.18197
2	176	Copper	Ecto-ADP-ribosyltransferase 4	rs2769264	1	151344741	84.7483	G	T		0.313	0.034	2.63027e-20	0.81138	-0.0132	0.0322	0.676083
2	177	Copper	Artemin	rs1175550	1	3691528	38.2852	G	A		0.198	0.032	5.03002e-10	0.77219	0.0536	0.0299	0.0724436
2	177	Copper	Artemin	rs2769264	1	151344741	84.7483	G	T		0.313	0.034	2.63027e-20	0.81138	0.0005	0.0322	0.977237
2	178	Copper	Acid ceramidase	rs1175550	1	3691528	38.2852	G	A		0.198	0.032	5.03002e-10	0.77219	-0.0067	0.0299	0.831764
2	178	Copper	Acid ceramidase	rs2769264	1	151344741	84.7483	G	T		0.313	0.034	2.63027e-20	0.81138	-0.0138	0.0322	0.676083
2	179	Copper	Neutral ceramidase	rs1175550	1	3691528	38.2852	G	A		0.198	0.032	5.03002e-10	0.77219	-0.0182	0.0299	0.537032
2	179	Copper	Neutral ceramidase	rs2769264	1	151344741	84.7483	G	T		0.313	0.034	2.63027e-20	0.81138	0.0091	0.0322	0.776247
2	180	Copper	Arf-GAP with SH3 domain, ANK repeat and PH domain-containing protein 2	rs1175550	1	3691528	38.2852	G	A		0.198	0.032	5.03002e-10	0.77219	-0.0303	0.0299	0.30903
2	180	Copper	Arf-GAP with SH3 domain, ANK repeat and PH domain-containing protein 2	rs2769264	1	151344741	84.7483	G	T		0.313	0.034	2.63027e-20	0.81138	-0.043	0.0322	0.18197
2	181	Copper	Activating signal cointegrator 1 complex subunit 1	rs1175550	1	3691528	38.2852	G	A		0.198	0.032	5.03002e-10	0.77219	-0.0322	0.0299	0.281838
2	181	Copper	Activating signal cointegrator 1 complex subunit 1	rs2769264	1	151344741	84.7483	G	T		0.313	0.034	2.63027e-20	0.81138	-0.0458	0.0322	0.154882
2	182	Copper	Asialoglycoprotein receptor 1	rs1175550	1	3691528	38.2852	G	A		0.198	0.032	5.03002e-10	0.77219	-0.0195	0.0299	0.512861
2	182	Copper	Asialoglycoprotein receptor 1	rs2769264	1	151344741	84.7483	G	T		0.313	0.034	2.63027e-20	0.81138	0.0216	0.0322	0.501187
2	183	Copper	Asialoglycoprotein receptor 2	rs1175550	1	3691528	38.2852	G	A		0.198	0.032	5.03002e-10	0.77219	0.0163	0.0299	0.588844
2	183	Copper	Asialoglycoprotein receptor 2	rs2769264	1	151344741	84.7483	G	T		0.313	0.034	2.63027e-20	0.81138	0.0032	0.0322	0.912011
2	184	Copper	Histone-lysine N-methyltransferase ASH1L	rs1175550	1	3691528	38.2852	G	A		0.198	0.032	5.03002e-10	0.77219	0.019	0.0299	0.524807
2	184	Copper	Histone-lysine N-methyltransferase ASH1L	rs2769264	1	151344741	84.7483	G	T		0.313	0.034	2.63027e-20	0.81138	-0.0037	0.0322	0.912011
2	185	Copper	Set1/Ash2 histone methyltransferase complex subunit ASH2	rs1175550	1	3691528	38.2852	G	A		0.198	0.032	5.03002e-10	0.77219	-0.001	0.0299	0.977237
2	185	Copper	Set1/Ash2 histone methyltransferase complex subunit ASH2	rs2769264	1	151344741	84.7483	G	T		0.313	0.034	2.63027e-20	0.81138	-0.0232	0.0322	0.467735
2	186	Copper	Acid-sensing ion channel 4	rs1175550	1	3691528	38.2852	G	A		0.198	0.032	5.03002e-10	0.77219	-0.0142	0.0299	0.630957
2	186	Copper	Acid-sensing ion channel 4	rs2769264	1	151344741	84.7483	G	T		0.313	0.034	2.63027e-20	0.81138	-0.0316	0.0322	0.323594
2	187	Copper	Agouti-signaling protein	rs1175550	1	3691528	38.2852	G	A		0.198	0.032	5.03002e-10	0.77219	-0.0429	0.0299	0.151356
2	187	Copper	Agouti-signaling protein	rs2769264	1	151344741	84.7483	G	T		0.313	0.034	2.63027e-20	0.81138	0.0339	0.0322	0.295121
2	188	Copper	Argininosuccinate lyase	rs1175550	1	3691528	38.2852	G	A		0.198	0.032	5.03002e-10	0.77219	-0.0259	0.0299	0.389045
2	188	Copper	Argininosuccinate lyase	rs2769264	1	151344741	84.7483	G	T		0.313	0.034	2.63027e-20	0.81138	0.0271	0.0322	0.398107
2	189	Copper	N-acetylserotonin O-methyltransferase-like protein	rs1175550	1	3691528	38.2852	G	A		0.198	0.032	5.03002e-10	0.77219	0.0222	0.0299	0.457088
2	189	Copper	N-acetylserotonin O-methyltransferase-like protein	rs2769264	1	151344741	84.7483	G	T		0.313	0.034	2.63027e-20	0.81138	0.0294	0.0322	0.363078
2	190	Copper	ATPase ASNA1	rs1175550	1	3691528	38.2852	G	A		0.198	0.032	5.03002e-10	0.77219	0.0272	0.0299	0.363078
2	190	Copper	ATPase ASNA1	rs2769264	1	151344741	84.7483	G	T		0.313	0.034	2.63027e-20	0.81138	-0.0072	0.0322	0.831764
2	191	Copper	Aspartyl/asparaginyl beta-hydroxylase	rs1175550	1	3691528	38.2852	G	A		0.198	0.032	5.03002e-10	0.77219	-0.036	0.0299	0.229087
2	191	Copper	Aspartyl/asparaginyl beta-hydroxylase	rs2769264	1	151344741	84.7483	G	T		0.313	0.034	2.63027e-20	0.81138	-0.0106	0.0322	0.74131
2	192	Copper	Asporin	rs1175550	1	3691528	38.2852	G	A		0.198	0.032	5.03002e-10	0.77219	0.0233	0.0299	0.436516
2	192	Copper	Asporin	rs2769264	1	151344741	84.7483	G	T		0.313	0.034	2.63027e-20	0.81138	0.058	0.0322	0.0707946
2	193	Copper	Retroviral-like aspartic protease 1	rs1175550	1	3691528	38.2852	G	A		0.198	0.032	5.03002e-10	0.77219	-0.0205	0.0299	0.489779
2	193	Copper	Retroviral-like aspartic protease 1	rs2769264	1	151344741	84.7483	G	T		0.313	0.034	2.63027e-20	0.81138	0.0266	0.0322	0.40738
2	194	Copper	Astacin-like metalloendopeptidase	rs1175550	1	3691528	38.2852	G	A		0.198	0.032	5.03002e-10	0.77219	-0.0012	0.0299	0.977237
2	194	Copper	Astacin-like metalloendopeptidase	rs2769264	1	151344741	84.7483	G	T		0.313	0.034	2.63027e-20	0.81138	-0.0665	0.0322	0.0389045
2	195	Copper	ATPase family AAA domain-containing protein 1	rs1175550	1	3691528	38.2852	G	A		0.198	0.032	5.03002e-10	0.77219	-0.0251	0.0299	0.398107
2	195	Copper	ATPase family AAA domain-containing protein 1	rs2769264	1	151344741	84.7483	G	T		0.313	0.034	2.63027e-20	0.81138	-0.0384	0.0322	0.234423
2	196	Copper	ATPase family AAA domain-containing protein 2	rs1175550	1	3691528	38.2852	G	A		0.198	0.032	5.03002e-10	0.77219	0.0371	0.0299	0.213796
2	196	Copper	ATPase family AAA domain-containing protein 2	rs2769264	1	151344741	84.7483	G	T		0.313	0.034	2.63027e-20	0.81138	0.0022	0.0322	0.954993
2	197	Copper	Cyclic AMP-dependent transcription factor ATF-6 alpha	rs1175550	1	3691528	38.2852	G	A		0.198	0.032	5.03002e-10	0.77219	-0.009	0.0299	0.758578
2	197	Copper	Cyclic AMP-dependent transcription factor ATF-6 alpha	rs2769264	1	151344741	84.7483	G	T		0.313	0.034	2.63027e-20	0.81138	0.0419	0.0322	0.194984
2	198	Copper	Ubiquitin-like modifier-activating enzyme ATG7	rs1175550	1	3691528	38.2852	G	A		0.198	0.032	5.03002e-10	0.77219	0.0109	0.0299	0.707946
2	198	Copper	Ubiquitin-like modifier-activating enzyme ATG7	rs2769264	1	151344741	84.7483	G	T		0.313	0.034	2.63027e-20	0.81138	-0.0399	0.0322	0.213796
2	199	Copper	Sodium/potassium-transporting ATPase subunit alpha-1	rs1175550	1	3691528	38.2852	G	A		0.198	0.032	5.03002e-10	0.77219	-0.0184	0.0299	0.537032
2	199	Copper	Sodium/potassium-transporting ATPase subunit alpha-1	rs2769264	1	151344741	84.7483	G	T		0.313	0.034	2.63027e-20	0.81138	0.0124	0.0322	0.707946
2	200	Copper	Sodium/potassium-transporting ATPase subunit beta-2	rs1175550	1	3691528	38.2852	G	A		0.198	0.032	5.03002e-10	0.77219	-0.0029	0.0299	0.912011
2	200	Copper	Sodium/potassium-transporting ATPase subunit beta-2	rs2769264	1	151344741	84.7483	G	T		0.313	0.034	2.63027e-20	0.81138	0.0552	0.0322	0.0870964
2	201	Copper	Sarcoplasmic/endoplasmic reticulum calcium ATPase 3	rs1175550	1	3691528	38.2852	G	A		0.198	0.032	5.03002e-10	0.77219	-0.0216	0.0299	0.467735
2	201	Copper	Sarcoplasmic/endoplasmic reticulum calcium ATPase 3	rs2769264	1	151344741	84.7483	G	T		0.313	0.034	2.63027e-20	0.81138	0.0536	0.0322	0.0954993
2	202	Copper	Potassium-transporting ATPase subunit beta	rs1175550	1	3691528	38.2852	G	A		0.198	0.032	5.03002e-10	0.77219	-0.0155	0.0299	0.60256
2	202	Copper	Potassium-transporting ATPase subunit beta	rs2769264	1	151344741	84.7483	G	T		0.313	0.034	2.63027e-20	0.81138	0.0149	0.0322	0.645654
2	203	Copper	ATP synthase subunit beta, mitochondrial	rs1175550	1	3691528	38.2852	G	A		0.198	0.032	5.03002e-10	0.77219	0.0094	0.0299	0.758578
2	203	Copper	ATP synthase subunit beta, mitochondrial	rs2769264	1	151344741	84.7483	G	T		0.313	0.034	2.63027e-20	0.81138	-0.0133	0.0322	0.676083
2	204	Copper	Aurora kinase A	rs1175550	1	3691528	38.2852	G	A		0.198	0.032	5.03002e-10	0.77219	0.0132	0.0299	0.660693
2	204	Copper	Aurora kinase A	rs2769264	1	151344741	84.7483	G	T		0.313	0.034	2.63027e-20	0.81138	-0.0019	0.0322	0.954993
2	205	Copper	Aurora kinase B	rs1175550	1	3691528	38.2852	G	A		0.198	0.032	5.03002e-10	0.77219	-0.0343	0.0299	0.251189
2	205	Copper	Aurora kinase B	rs2769264	1	151344741	84.7483	G	T		0.313	0.034	2.63027e-20	0.81138	0.0144	0.0322	0.660693
2	206	Copper	Axin-2	rs1175550	1	3691528	38.2852	G	A		0.198	0.032	5.03002e-10	0.77219	-0.0414	0.0299	0.165959
2	206	Copper	Axin-2	rs2769264	1	151344741	84.7483	G	T		0.313	0.034	2.63027e-20	0.81138	-0.063	0.0322	0.0501187
2	207	Copper	Axin-2	rs1175550	1	3691528	38.2852	G	A		0.198	0.032	5.03002e-10	0.77219	-0.0082	0.0299	0.776247
2	207	Copper	Axin-2	rs2769264	1	151344741	84.7483	G	T		0.313	0.034	2.63027e-20	0.81138	0.0189	0.0322	0.562341
2	208	Copper	Zinc-alpha-2-glycoprotein	rs1175550	1	3691528	38.2852	G	A		0.198	0.032	5.03002e-10	0.77219	-0.0047	0.0299	0.870964
2	208	Copper	Zinc-alpha-2-glycoprotein	rs2769264	1	151344741	84.7483	G	T		0.313	0.034	2.63027e-20	0.81138	0.0088	0.0322	0.776247
2	209	Copper	Beta-1,3-galactosyltransferase 6	rs1175550	1	3691528	38.2852	G	A		0.198	0.032	5.03002e-10	0.77219	-0.015	0.0299	0.616595
2	209	Copper	Beta-1,3-galactosyltransferase 6	rs2769264	1	151344741	84.7483	G	T		0.313	0.034	2.63027e-20	0.81138	0.0393	0.0322	0.223872
2	210	Copper	Beta-1,3-glucosyltransferase	rs1175550	1	3691528	38.2852	G	A		0.198	0.032	5.03002e-10	0.77219	0.0497	0.0299	0.0954993
2	210	Copper	Beta-1,3-glucosyltransferase	rs2769264	1	151344741	84.7483	G	T		0.313	0.034	2.63027e-20	0.81138	0.0165	0.0322	0.60256
2	211	Copper	Galactosylgalactosylxylosylprotein 3-beta-glucuronosyltransferase 3	rs1175550	1	3691528	38.2852	G	A		0.198	0.032	5.03002e-10	0.77219	0.0218	0.0299	0.467735
2	212	Copper	Beta-1,4-glucuronyltransferase 1	rs1175550	1	3691528	38.2852	G	A		0.198	0.032	5.03002e-10	0.77219	0.0114	0.0299	0.707946
2	212	Copper	Beta-1,4-glucuronyltransferase 1	rs2769264	1	151344741	84.7483	G	T		0.313	0.034	2.63027e-20	0.81138	0.0054	0.0322	0.870964
2	213	Copper	N-acetyllactosaminide beta-1,3-N-acetylglucosaminyltransferase 2	rs1175550	1	3691528	38.2852	G	A		0.198	0.032	5.03002e-10	0.77219	-0.0493	0.0299	0.1
2	213	Copper	N-acetyllactosaminide beta-1,3-N-acetylglucosaminyltransferase 2	rs2769264	1	151344741	84.7483	G	T		0.313	0.034	2.63027e-20	0.81138	0.0229	0.0322	0.47863
2	214	Copper	UDP-GlcNAc:betaGal beta-1,3-N-acetylglucosaminyltransferase 6	rs1175550	1	3691528	38.2852	G	A		0.198	0.032	5.03002e-10	0.77219	-0.0278	0.0299	0.354813
2	214	Copper	UDP-GlcNAc:betaGal beta-1,3-N-acetylglucosaminyltransferase 6	rs2769264	1	151344741	84.7483	G	T		0.313	0.034	2.63027e-20	0.81138	-0.0148	0.0322	0.645654
2	215	Copper	UDP-GlcNAc:betaGal beta-1,3-N-acetylglucosaminyltransferase 8	rs1175550	1	3691528	38.2852	G	A		0.198	0.032	5.03002e-10	0.77219	-0.0262	0.0299	0.380189
2	215	Copper	UDP-GlcNAc:betaGal beta-1,3-N-acetylglucosaminyltransferase 8	rs2769264	1	151344741	84.7483	G	T		0.313	0.034	2.63027e-20	0.81138	0.0721	0.0322	0.0251189
2	216	Copper	Beta-1,4-galactosyltransferase 1	rs1175550	1	3691528	38.2852	G	A		0.198	0.032	5.03002e-10	0.77219	-0.03	0.0299	0.316228
2	216	Copper	Beta-1,4-galactosyltransferase 1	rs2769264	1	151344741	84.7483	G	T		0.313	0.034	2.63027e-20	0.81138	0.0109	0.0322	0.74131
2	217	Copper	Beta-1,4-galactosyltransferase 2	rs1175550	1	3691528	38.2852	G	A		0.198	0.032	5.03002e-10	0.77219	-0.0428	0.0299	0.151356
2	217	Copper	Beta-1,4-galactosyltransferase 2	rs2769264	1	151344741	84.7483	G	T		0.313	0.034	2.63027e-20	0.81138	0.0383	0.0322	0.234423
2	218	Copper	Beta-1,4-galactosyltransferase 3	rs1175550	1	3691528	38.2852	G	A		0.198	0.032	5.03002e-10	0.77219	0.004	0.0299	0.891251
2	218	Copper	Beta-1,4-galactosyltransferase 3	rs2769264	1	151344741	84.7483	G	T		0.313	0.034	2.63027e-20	0.81138	0.0152	0.0322	0.630957
2	219	Copper	Beta-1,4-galactosyltransferase 5	rs1175550	1	3691528	38.2852	G	A		0.198	0.032	5.03002e-10	0.77219	-0.0111	0.0299	0.707946
2	219	Copper	Beta-1,4-galactosyltransferase 5	rs2769264	1	151344741	84.7483	G	T		0.313	0.034	2.63027e-20	0.81138	-0.0181	0.0322	0.57544
2	220	Copper	Beta-1,4-galactosyltransferase 6	rs1175550	1	3691528	38.2852	G	A		0.198	0.032	5.03002e-10	0.77219	-0.0048	0.0299	0.870964
2	220	Copper	Beta-1,4-galactosyltransferase 6	rs2769264	1	151344741	84.7483	G	T		0.313	0.034	2.63027e-20	0.81138	0.0663	0.0322	0.0389045
2	221	Copper	Beta-1,4-galactosyltransferase 7	rs1175550	1	3691528	38.2852	G	A		0.198	0.032	5.03002e-10	0.77219	0.012	0.0299	0.691831
2	221	Copper	Beta-1,4-galactosyltransferase 7	rs2769264	1	151344741	84.7483	G	T		0.313	0.034	2.63027e-20	0.81138	-0.0194	0.0322	0.549541
2	222	Copper	Transcription regulator protein BACH1	rs1175550	1	3691528	38.2852	G	A		0.198	0.032	5.03002e-10	0.77219	-0.039	0.0299	0.190546
2	222	Copper	Transcription regulator protein BACH1	rs2769264	1	151344741	84.7483	G	T		0.313	0.034	2.63027e-20	0.81138	0.0118	0.0322	0.707946
2	223	Copper	Transcription regulator protein BACH2	rs1175550	1	3691528	38.2852	G	A		0.198	0.032	5.03002e-10	0.77219	-0.0016	0.0299	0.954993
2	223	Copper	Transcription regulator protein BACH2	rs2769264	1	151344741	84.7483	G	T		0.313	0.034	2.63027e-20	0.81138	-0.013	0.0322	0.691831
2	224	Copper	Bcl2-associated agonist of cell death	rs1175550	1	3691528	38.2852	G	A		0.198	0.032	5.03002e-10	0.77219	0.0254	0.0299	0.398107
2	224	Copper	Bcl2-associated agonist of cell death	rs2769264	1	151344741	84.7483	G	T		0.313	0.034	2.63027e-20	0.81138	-0.0182	0.0322	0.57544
2	225	Copper	BAG family molecular chaperone regulator 3	rs1175550	1	3691528	38.2852	G	A		0.198	0.032	5.03002e-10	0.77219	0.0202	0.0299	0.501187
2	225	Copper	BAG family molecular chaperone regulator 3	rs2769264	1	151344741	84.7483	G	T		0.313	0.034	2.63027e-20	0.81138	0.051	0.0322	0.112202
2	226	Copper	BAG family molecular chaperone regulator 4	rs1175550	1	3691528	38.2852	G	A		0.198	0.032	5.03002e-10	0.77219	0.0048	0.0299	0.870964
2	227	Copper	B melanoma antigen 2	rs1175550	1	3691528	38.2852	G	A		0.198	0.032	5.03002e-10	0.77219	0.0228	0.0299	0.446684
2	227	Copper	B melanoma antigen 2	rs2769264	1	151344741	84.7483	G	T		0.313	0.034	2.63027e-20	0.81138	-0.0312	0.0322	0.331131
2	228	Copper	B melanoma antigen 3	rs1175550	1	3691528	38.2852	G	A		0.198	0.032	5.03002e-10	0.77219	-0.0261	0.0299	0.380189
2	228	Copper	B melanoma antigen 3	rs2769264	1	151344741	84.7483	G	T		0.313	0.034	2.63027e-20	0.81138	0.0452	0.0322	0.158489
2	229	Copper	BRCA1-associated RING domain protein 1	rs1175550	1	3691528	38.2852	G	A		0.198	0.032	5.03002e-10	0.77219	-0.0207	0.0299	0.489779
2	229	Copper	BRCA1-associated RING domain protein 1	rs2769264	1	151344741	84.7483	G	T		0.313	0.034	2.63027e-20	0.81138	0.0181	0.0322	0.57544
2	230	Copper	Basic leucine zipper transcriptional factor ATF-like 3	rs1175550	1	3691528	38.2852	G	A		0.198	0.032	5.03002e-10	0.77219	-0.0183	0.0299	0.537032
2	230	Copper	Basic leucine zipper transcriptional factor ATF-like 3	rs2769264	1	151344741	84.7483	G	T		0.313	0.034	2.63027e-20	0.81138	-0.0449	0.0322	0.162181
2	231	Copper	Basal Cell Adhesion Molecule	rs1175550	1	3691528	38.2852	G	A		0.198	0.032	5.03002e-10	0.77219	-0.0103	0.0299	0.724436
2	231	Copper	Basal Cell Adhesion Molecule	rs2769264	1	151344741	84.7483	G	T		0.313	0.034	2.63027e-20	0.81138	0.0169	0.0322	0.60256
2	232	Copper	Brevican core protein	rs1175550	1	3691528	38.2852	G	A		0.198	0.032	5.03002e-10	0.77219	-0.0103	0.0299	0.724436
2	232	Copper	Brevican core protein	rs2769264	1	151344741	84.7483	G	T		0.313	0.034	2.63027e-20	0.81138	0.0115	0.0322	0.724436
2	233	Copper	B-cell receptor-associated protein 29	rs1175550	1	3691528	38.2852	G	A		0.198	0.032	5.03002e-10	0.77219	-0.0122	0.0299	0.676083
2	233	Copper	B-cell receptor-associated protein 29	rs2769264	1	151344741	84.7483	G	T		0.313	0.034	2.63027e-20	0.81138	0.02	0.0322	0.537032
2	234	Copper	Breast cancer anti-estrogen resistance protein 3	rs1175550	1	3691528	38.2852	G	A		0.198	0.032	5.03002e-10	0.77219	-0.0011	0.0299	0.977237
2	234	Copper	Breast cancer anti-estrogen resistance protein 3	rs2769264	1	151344741	84.7483	G	T		0.313	0.034	2.63027e-20	0.81138	-0.0048	0.0322	0.870964
2	235	Copper	B-cell lymphoma/leukemia 10	rs1175550	1	3691528	38.2852	G	A		0.198	0.032	5.03002e-10	0.77219	0.0118	0.0299	0.691831
2	235	Copper	B-cell lymphoma/leukemia 10	rs2769264	1	151344741	84.7483	G	T		0.313	0.034	2.63027e-20	0.81138	0.002	0.0322	0.954993
2	236	Copper	Apoptosis regulator Bcl-2	rs1175550	1	3691528	38.2852	G	A		0.198	0.032	5.03002e-10	0.77219	0.035	0.0299	0.239883
2	237	Copper	Bcl-2-related protein A1	rs1175550	1	3691528	38.2852	G	A		0.198	0.032	5.03002e-10	0.77219	-0.0277	0.0299	0.354813
2	237	Copper	Bcl-2-related protein A1	rs2769264	1	151344741	84.7483	G	T		0.313	0.034	2.63027e-20	0.81138	-0.0226	0.0322	0.47863
2	238	Copper	Bcl-2-like protein 1	rs1175550	1	3691528	38.2852	G	A		0.198	0.032	5.03002e-10	0.77219	-0.0243	0.0299	0.416869
2	238	Copper	Bcl-2-like protein 1	rs2769264	1	151344741	84.7483	G	T		0.313	0.034	2.63027e-20	0.81138	-0.0048	0.0322	0.891251
2	239	Copper	Bcl-2-like protein 2	rs1175550	1	3691528	38.2852	G	A		0.198	0.032	5.03002e-10	0.77219	0.0239	0.0299	0.426581
2	240	Copper	Bcl-2-like protein 2	rs1175550	1	3691528	38.2852	G	A		0.198	0.032	5.03002e-10	0.77219	0.0033	0.0299	0.912011
2	241	Copper	B-cell lymphoma 6 protein	rs1175550	1	3691528	38.2852	G	A		0.198	0.032	5.03002e-10	0.77219	-0.0055	0.0299	0.851138
2	241	Copper	B-cell lymphoma 6 protein	rs2769264	1	151344741	84.7483	G	T		0.313	0.034	2.63027e-20	0.81138	0.0138	0.0322	0.676083
2	242	Copper	Brain-derived neurotrophic factor	rs1175550	1	3691528	38.2852	G	A		0.198	0.032	5.03002e-10	0.77219	-0.0062	0.0299	0.831764
2	242	Copper	Brain-derived neurotrophic factor	rs2769264	1	151344741	84.7483	G	T		0.313	0.034	2.63027e-20	0.81138	-0.0478	0.0322	0.138038
2	243	Copper	Transcription factor TFIIIB component B'' homolog	rs1175550	1	3691528	38.2852	G	A		0.198	0.032	5.03002e-10	0.77219	-0.0218	0.0299	0.467735
2	243	Copper	Transcription factor TFIIIB component B'' homolog	rs2769264	1	151344741	84.7483	G	T		0.313	0.034	2.63027e-20	0.81138	-0.0417	0.0322	0.194984
2	244	Copper	Beclin-1	rs1175550	1	3691528	38.2852	G	A		0.198	0.032	5.03002e-10	0.77219	-0.0089	0.0299	0.758578
2	245	Copper	BET1-like protein	rs1175550	1	3691528	38.2852	G	A		0.198	0.032	5.03002e-10	0.77219	0.0272	0.0299	0.363078
2	245	Copper	BET1-like protein	rs2769264	1	151344741	84.7483	G	T		0.313	0.034	2.63027e-20	0.81138	-0.0263	0.0322	0.416869
2	246	Copper	Osteocalcin	rs1175550	1	3691528	38.2852	G	A		0.198	0.032	5.03002e-10	0.77219	0.0288	0.0299	0.338844
2	246	Copper	Osteocalcin	rs2769264	1	151344741	84.7483	G	T		0.313	0.034	2.63027e-20	0.81138	0.0108	0.0322	0.74131
2	247	Copper	Biglycan	rs1175550	1	3691528	38.2852	G	A		0.198	0.032	5.03002e-10	0.77219	-0.0013	0.0299	0.954993
2	248	Copper	Biglycan	rs1175550	1	3691528	38.2852	G	A		0.198	0.032	5.03002e-10	0.77219	0.0052	0.0299	0.870964
2	248	Copper	Biglycan	rs2769264	1	151344741	84.7483	G	T		0.313	0.034	2.63027e-20	0.81138	0.0364	0.0322	0.25704
2	249	Copper	BH3-interacting domain death agonist	rs1175550	1	3691528	38.2852	G	A		0.198	0.032	5.03002e-10	0.77219	-0.0448	0.0299	0.134896
2	249	Copper	BH3-interacting domain death agonist	rs2769264	1	151344741	84.7483	G	T		0.313	0.034	2.63027e-20	0.81138	0.0185	0.0322	0.562341
2	250	Copper	Myc box-dependent-interacting protein 1	rs1175550	1	3691528	38.2852	G	A		0.198	0.032	5.03002e-10	0.77219	-0.0158	0.0299	0.60256
2	250	Copper	Myc box-dependent-interacting protein 1	rs2769264	1	151344741	84.7483	G	T		0.313	0.034	2.63027e-20	0.81138	-0.0136	0.0322	0.676083
2	251	Copper	Baculoviral IAP repeat-containing protein 3	rs1175550	1	3691528	38.2852	G	A		0.198	0.032	5.03002e-10	0.77219	-0.0029	0.0299	0.933254
2	251	Copper	Baculoviral IAP repeat-containing protein 3	rs2769264	1	151344741	84.7483	G	T		0.313	0.034	2.63027e-20	0.81138	-0.0105	0.0322	0.74131
2	252	Copper	Baculoviral IAP repeat-containing protein 5	rs1175550	1	3691528	38.2852	G	A		0.198	0.032	5.03002e-10	0.77219	-0.053	0.0299	0.0758578
2	252	Copper	Baculoviral IAP repeat-containing protein 5	rs2769264	1	151344741	84.7483	G	T		0.313	0.034	2.63027e-20	0.81138	0.0045	0.0322	0.891251
2	253	Copper	Biliverdin reductase A	rs1175550	1	3691528	38.2852	G	A		0.198	0.032	5.03002e-10	0.77219	-0.016	0.0299	0.588844
2	253	Copper	Biliverdin reductase A	rs2769264	1	151344741	84.7483	G	T		0.313	0.034	2.63027e-20	0.81138	-0.0389	0.0322	0.223872
2	254	Copper	Bone morphogenetic protein 10	rs1175550	1	3691528	38.2852	G	A		0.198	0.032	5.03002e-10	0.77219	0.0153	0.0299	0.60256
2	254	Copper	Bone morphogenetic protein 10	rs2769264	1	151344741	84.7483	G	T		0.313	0.034	2.63027e-20	0.81138	-0.0232	0.0322	0.467735
2	255	Copper	Bone morphogenetic protein 6	rs1175550	1	3691528	38.2852	G	A		0.198	0.032	5.03002e-10	0.77219	0.003	0.0299	0.912011
2	255	Copper	Bone morphogenetic protein 6	rs2769264	1	151344741	84.7483	G	T		0.313	0.034	2.63027e-20	0.81138	0.0069	0.0322	0.831764
2	256	Copper	Bone morphogenetic protein 6	rs1175550	1	3691528	38.2852	G	A		0.198	0.032	5.03002e-10	0.77219	-0.0035	0.0299	0.912011
2	256	Copper	Bone morphogenetic protein 6	rs2769264	1	151344741	84.7483	G	T		0.313	0.034	2.63027e-20	0.81138	0.0517	0.0322	0.107152
2	257	Copper	Bone morphogenetic protein 7	rs1175550	1	3691528	38.2852	G	A		0.198	0.032	5.03002e-10	0.77219	0.0247	0.0299	0.40738
2	257	Copper	Bone morphogenetic protein 7	rs2769264	1	151344741	84.7483	G	T		0.313	0.034	2.63027e-20	0.81138	-0.0102	0.0322	0.758578
2	258	Copper	BMP-binding endothelial regulator protein	rs1175550	1	3691528	38.2852	G	A		0.198	0.032	5.03002e-10	0.77219	0.0001	0.0299	1
2	259	Copper	Bone morphogenetic protein receptor type-1A	rs1175550	1	3691528	38.2852	G	A		0.198	0.032	5.03002e-10	0.77219	-0.018	0.0299	0.549541
2	259	Copper	Bone morphogenetic protein receptor type-1A	rs2769264	1	151344741	84.7483	G	T		0.313	0.034	2.63027e-20	0.81138	0.03	0.0322	0.354813
2	260	Copper	Cytoplasmic tyrosine-protein kinase BMX	rs1175550	1	3691528	38.2852	G	A		0.198	0.032	5.03002e-10	0.77219	0.0109	0.0299	0.707946
2	260	Copper	Cytoplasmic tyrosine-protein kinase BMX	rs2769264	1	151344741	84.7483	G	T		0.313	0.034	2.63027e-20	0.81138	-0.0031	0.0322	0.912011
2	261	Copper	BCL2/adenovirus E1B 19 kDa protein-interacting protein 3	rs2769264	1	151344741	84.7483	G	T		0.313	0.034	2.63027e-20	0.81138	0.0296	0.0322	0.354813
2	262	Copper	BCL2/adenovirus E1B 19 kDa protein-interacting protein 3-like	rs1175550	1	3691528	38.2852	G	A		0.198	0.032	5.03002e-10	0.77219	0.0102	0.0299	0.74131
2	262	Copper	BCL2/adenovirus E1B 19 kDa protein-interacting protein 3-like	rs2769264	1	151344741	84.7483	G	T		0.313	0.034	2.63027e-20	0.81138	-0.054	0.0322	0.0933254
2	263	Copper	Brother of CDO	rs1175550	1	3691528	38.2852	G	A		0.198	0.032	5.03002e-10	0.77219	0.0008	0.0299	0.977237
2	264	Copper	BolA-like protein 2	rs1175550	1	3691528	38.2852	G	A		0.198	0.032	5.03002e-10	0.77219	0.0509	0.0299	0.0891251
2	264	Copper	BolA-like protein 2	rs2769264	1	151344741	84.7483	G	T		0.313	0.034	2.63027e-20	0.81138	-0.0563	0.0322	0.0794328
2	265	Copper	Bisphosphoglycerate mutase	rs1175550	1	3691528	38.2852	G	A		0.198	0.032	5.03002e-10	0.77219	-0.0181	0.0299	0.549541
2	265	Copper	Bisphosphoglycerate mutase	rs2769264	1	151344741	84.7483	G	T		0.313	0.034	2.63027e-20	0.81138	-0.0061	0.0322	0.851138
2	266	Copper	Bactericidal permeability-increasing protein	rs1175550	1	3691528	38.2852	G	A		0.198	0.032	5.03002e-10	0.77219	-0.0188	0.0299	0.524807
2	266	Copper	Bactericidal permeability-increasing protein	rs2769264	1	151344741	84.7483	G	T		0.313	0.034	2.63027e-20	0.81138	0.0319	0.0322	0.323594
2	267	Copper	BPI fold-containing family A member 1	rs1175550	1	3691528	38.2852	G	A		0.198	0.032	5.03002e-10	0.77219	0.0019	0.0299	0.954993
2	267	Copper	BPI fold-containing family A member 1	rs2769264	1	151344741	84.7483	G	T		0.313	0.034	2.63027e-20	0.81138	-0.0578	0.0322	0.0724436
2	268	Copper	BPI fold-containing family B member 1	rs1175550	1	3691528	38.2852	G	A		0.198	0.032	5.03002e-10	0.77219	-0.0654	0.0299	0.0288403
2	268	Copper	BPI fold-containing family B member 1	rs2769264	1	151344741	84.7483	G	T		0.313	0.034	2.63027e-20	0.81138	0.0312	0.0322	0.331131
2	269	Copper	Bromodomain-containing protein 1	rs1175550	1	3691528	38.2852	G	A		0.198	0.032	5.03002e-10	0.77219	0.0037	0.0299	0.891251
2	269	Copper	Bromodomain-containing protein 1	rs2769264	1	151344741	84.7483	G	T		0.313	0.034	2.63027e-20	0.81138	0.0191	0.0322	0.549541
2	270	Copper	Bromodomain testis-specific protein	rs1175550	1	3691528	38.2852	G	A		0.198	0.032	5.03002e-10	0.77219	-0.0016	0.0299	0.954993
2	270	Copper	Bromodomain testis-specific protein	rs2769264	1	151344741	84.7483	G	T		0.313	0.034	2.63027e-20	0.81138	0.0246	0.0322	0.446684
2	271	Copper	Transcription factor IIIB 90 kDa subunit	rs1175550	1	3691528	38.2852	G	A		0.198	0.032	5.03002e-10	0.77219	-0.0454	0.0299	0.128825
2	271	Copper	Transcription factor IIIB 90 kDa subunit	rs2769264	1	151344741	84.7483	G	T		0.313	0.034	2.63027e-20	0.81138	-0.0447	0.0322	0.165959
2	272	Copper	BRICHOS domain-containing protein 5	rs1175550	1	3691528	38.2852	G	A		0.198	0.032	5.03002e-10	0.77219	0.0185	0.0299	0.537032
2	272	Copper	BRICHOS domain-containing protein 5	rs2769264	1	151344741	84.7483	G	T		0.313	0.034	2.63027e-20	0.81138	-0.0447	0.0322	0.165959
2	273	Copper	Peregrin	rs1175550	1	3691528	38.2852	G	A		0.198	0.032	5.03002e-10	0.77219	-0.0392	0.0299	0.190546
2	273	Copper	Peregrin	rs2769264	1	151344741	84.7483	G	T		0.313	0.034	2.63027e-20	0.81138	-0.0061	0.0322	0.851138
2	274	Copper	Serine/threonine-protein kinase BRSK2	rs1175550	1	3691528	38.2852	G	A		0.198	0.032	5.03002e-10	0.77219	0.0186	0.0299	0.537032
2	274	Copper	Serine/threonine-protein kinase BRSK2	rs2769264	1	151344741	84.7483	G	T		0.313	0.034	2.63027e-20	0.81138	-0.0595	0.0322	0.0645654
2	275	Copper	Basigin	rs1175550	1	3691528	38.2852	G	A		0.198	0.032	5.03002e-10	0.77219	-0.0251	0.0299	0.398107
2	275	Copper	Basigin	rs2769264	1	151344741	84.7483	G	T		0.313	0.034	2.63027e-20	0.81138	-0.0315	0.0322	0.331131
2	276	Copper	ADP-ribosyl cyclase/cyclic ADP-ribose hydrolase 2	rs1175550	1	3691528	38.2852	G	A		0.198	0.032	5.03002e-10	0.77219	-0.0315	0.0299	0.295121
2	276	Copper	ADP-ribosyl cyclase/cyclic ADP-ribose hydrolase 2	rs2769264	1	151344741	84.7483	G	T		0.313	0.034	2.63027e-20	0.81138	0.0717	0.0322	0.025704
2	277	Copper	Tyrosine-protein kinase BTK	rs1175550	1	3691528	38.2852	G	A		0.198	0.032	5.03002e-10	0.77219	0.0135	0.0299	0.645654
2	277	Copper	Tyrosine-protein kinase BTK	rs2769264	1	151344741	84.7483	G	T		0.313	0.034	2.63027e-20	0.81138	-0.0035	0.0322	0.912011
2	278	Copper	Butyrophilin-like protein 9	rs1175550	1	3691528	38.2852	G	A		0.198	0.032	5.03002e-10	0.77219	0.0223	0.0299	0.457088
2	278	Copper	Butyrophilin-like protein 9	rs2769264	1	151344741	84.7483	G	T		0.313	0.034	2.63027e-20	0.81138	-0.0234	0.0322	0.467735
2	279	Copper	Mitotic checkpoint serine/threonine-protein kinase BUB1	rs1175550	1	3691528	38.2852	G	A		0.198	0.032	5.03002e-10	0.77219	0.0216	0.0299	0.467735
2	279	Copper	Mitotic checkpoint serine/threonine-protein kinase BUB1	rs2769264	1	151344741	84.7483	G	T		0.313	0.034	2.63027e-20	0.81138	-0.0151	0.0322	0.645654
2	280	Copper	Uncharacterized protein C10orf35	rs1175550	1	3691528	38.2852	G	A		0.198	0.032	5.03002e-10	0.77219	0.0115	0.0299	0.691831
2	280	Copper	Uncharacterized protein C10orf35	rs2769264	1	151344741	84.7483	G	T		0.313	0.034	2.63027e-20	0.81138	-0.0246	0.0322	0.446684
2	281	Copper	Platelet receptor Gi24	rs1175550	1	3691528	38.2852	G	A		0.198	0.032	5.03002e-10	0.77219	-0.0148	0.0299	0.616595
2	281	Copper	Platelet receptor Gi24	rs2769264	1	151344741	84.7483	G	T		0.313	0.034	2.63027e-20	0.81138	-0.0177	0.0322	0.57544
2	282	Copper	UPF0696 protein C11orf68	rs1175550	1	3691528	38.2852	G	A		0.198	0.032	5.03002e-10	0.77219	0.0237	0.0299	0.426581
2	282	Copper	UPF0696 protein C11orf68	rs2769264	1	151344741	84.7483	G	T		0.313	0.034	2.63027e-20	0.81138	-0.0122	0.0322	0.707946
2	283	Copper	UPF0454 protein C12orf49	rs1175550	1	3691528	38.2852	G	A		0.198	0.032	5.03002e-10	0.77219	-0.0061	0.0299	0.831764
2	283	Copper	UPF0454 protein C12orf49	rs2769264	1	151344741	84.7483	G	T		0.313	0.034	2.63027e-20	0.81138	-0.0702	0.0322	0.0288403
2	284	Copper	Uncharacterized protein C14orf93	rs1175550	1	3691528	38.2852	G	A		0.198	0.032	5.03002e-10	0.77219	0.0375	0.0299	0.20893
2	284	Copper	Uncharacterized protein C14orf93	rs2769264	1	151344741	84.7483	G	T		0.313	0.034	2.63027e-20	0.81138	-0.0548	0.0322	0.0891251
2	285	Copper	Transmembrane protein C16orf54	rs1175550	1	3691528	38.2852	G	A		0.198	0.032	5.03002e-10	0.77219	0.0095	0.0299	0.758578
2	285	Copper	Transmembrane protein C16orf54	rs2769264	1	151344741	84.7483	G	T		0.313	0.034	2.63027e-20	0.81138	0.0019	0.0322	0.954993
2	286	Copper	Uncharacterized protein C17orf67	rs1175550	1	3691528	38.2852	G	A		0.198	0.032	5.03002e-10	0.77219	0.0261	0.0299	0.380189
2	286	Copper	Uncharacterized protein C17orf67	rs2769264	1	151344741	84.7483	G	T		0.313	0.034	2.63027e-20	0.81138	-0.0273	0.0322	0.398107
2	287	Copper	Uncharacterized protein C17orf78	rs1175550	1	3691528	38.2852	G	A		0.198	0.032	5.03002e-10	0.77219	0.0051	0.0299	0.870964
2	288	Copper	Uncharacterized protein C17orf78	rs1175550	1	3691528	38.2852	G	A		0.198	0.032	5.03002e-10	0.77219	-0.0035	0.0299	0.912011
2	288	Copper	Uncharacterized protein C17orf78	rs2769264	1	151344741	84.7483	G	T		0.313	0.034	2.63027e-20	0.81138	0.0018	0.0322	0.954993
2	289	Copper	Uncharacterized protein C17orf89	rs1175550	1	3691528	38.2852	G	A		0.198	0.032	5.03002e-10	0.77219	-0.0365	0.0299	0.223872
2	289	Copper	Uncharacterized protein C17orf89	rs2769264	1	151344741	84.7483	G	T		0.313	0.034	2.63027e-20	0.81138	0.0067	0.0322	0.831764
2	290	Copper	UPF0729 protein C18orf32	rs1175550	1	3691528	38.2852	G	A		0.198	0.032	5.03002e-10	0.77219	0.0137	0.0299	0.645654
2	290	Copper	UPF0729 protein C18orf32	rs2769264	1	151344741	84.7483	G	T		0.313	0.034	2.63027e-20	0.81138	0.0075	0.0322	0.812831
2	291	Copper	Uncharacterized protein C19orf18	rs1175550	1	3691528	38.2852	G	A		0.198	0.032	5.03002e-10	0.77219	-0.0084	0.0299	0.776247
2	291	Copper	Uncharacterized protein C19orf18	rs2769264	1	151344741	84.7483	G	T		0.313	0.034	2.63027e-20	0.81138	-0.0312	0.0322	0.331131
2	292	Copper	Angiopoietin-like protein 8	rs1175550	1	3691528	38.2852	G	A		0.198	0.032	5.03002e-10	0.77219	-0.0426	0.0299	0.154882
2	292	Copper	Angiopoietin-like protein 8	rs2769264	1	151344741	84.7483	G	T		0.313	0.034	2.63027e-20	0.81138	-0.0261	0.0322	0.416869
2	293	Copper	Nuclear nucleic acid-binding protein C1D	rs1175550	1	3691528	38.2852	G	A		0.198	0.032	5.03002e-10	0.77219	0.0196	0.0299	0.512861
2	293	Copper	Nuclear nucleic acid-binding protein C1D	rs2769264	1	151344741	84.7483	G	T		0.313	0.034	2.63027e-20	0.81138	-0.0556	0.0322	0.0831764
2	294	Copper	C1GALT1-specific chaperone 1	rs1175550	1	3691528	38.2852	G	A		0.198	0.032	5.03002e-10	0.77219	0.0108	0.0299	0.724436
2	294	Copper	C1GALT1-specific chaperone 1	rs2769264	1	151344741	84.7483	G	T		0.313	0.034	2.63027e-20	0.81138	-0.0244	0.0322	0.446684
2	295	Copper	Uncharacterized protein C1orf115	rs1175550	1	3691528	38.2852	G	A		0.198	0.032	5.03002e-10	0.77219	-0.0232	0.0299	0.436516
2	295	Copper	Uncharacterized protein C1orf115	rs2769264	1	151344741	84.7483	G	T		0.313	0.034	2.63027e-20	0.81138	-0.0253	0.0322	0.436516
2	296	Copper	Uncharacterized protein C1orf185	rs1175550	1	3691528	38.2852	G	A		0.198	0.032	5.03002e-10	0.77219	0.0072	0.0299	0.812831
2	296	Copper	Uncharacterized protein C1orf185	rs2769264	1	151344741	84.7483	G	T		0.313	0.034	2.63027e-20	0.81138	-0.0266	0.0322	0.40738
2	297	Copper	Uncharacterized protein C1orf198	rs1175550	1	3691528	38.2852	G	A		0.198	0.032	5.03002e-10	0.77219	-0.0001	0.0299	1
2	297	Copper	Uncharacterized protein C1orf198	rs2769264	1	151344741	84.7483	G	T		0.313	0.034	2.63027e-20	0.81138	-0.0024	0.0322	0.933254
2	298	Copper	Type III endosome membrane protein TEMP	rs1175550	1	3691528	38.2852	G	A		0.198	0.032	5.03002e-10	0.77219	-0.0185	0.0299	0.537032
2	298	Copper	Type III endosome membrane protein TEMP	rs2769264	1	151344741	84.7483	G	T		0.313	0.034	2.63027e-20	0.81138	0.0022	0.0322	0.954993
2	299	Copper	Uncharacterized protein C1orf226	rs1175550	1	3691528	38.2852	G	A		0.198	0.032	5.03002e-10	0.77219	0.0085	0.0299	0.776247
2	299	Copper	Uncharacterized protein C1orf226	rs2769264	1	151344741	84.7483	G	T		0.313	0.034	2.63027e-20	0.81138	-0.005	0.0322	0.870964
2	300	Copper	Complement component 1 Q subcomponent-binding protein, mitochondrial	rs1175550	1	3691528	38.2852	G	A		0.198	0.032	5.03002e-10	0.77219	0.0097	0.0299	0.74131
2	300	Copper	Complement component 1 Q subcomponent-binding protein, mitochondrial	rs2769264	1	151344741	84.7483	G	T		0.313	0.034	2.63027e-20	0.81138	-0.0198	0.0322	0.537032
2	301	Copper	Complement C1q subcomponent subunit C	rs1175550	1	3691528	38.2852	G	A		0.198	0.032	5.03002e-10	0.77219	0.0041	0.0299	0.891251
2	301	Copper	Complement C1q subcomponent subunit C	rs2769264	1	151344741	84.7483	G	T		0.313	0.034	2.63027e-20	0.81138	0.0531	0.0322	0.0977237
2	302	Copper	Complement C1q-like protein 4	rs1175550	1	3691528	38.2852	G	A		0.198	0.032	5.03002e-10	0.77219	0.0466	0.0299	0.11749
2	302	Copper	Complement C1q-like protein 4	rs2769264	1	151344741	84.7483	G	T		0.313	0.034	2.63027e-20	0.81138	0.0298	0.0322	0.354813
2	303	Copper	Complement C1q tumor necrosis factor-related protein 1	rs1175550	1	3691528	38.2852	G	A		0.198	0.032	5.03002e-10	0.77219	0.0039	0.0299	0.891251
2	303	Copper	Complement C1q tumor necrosis factor-related protein 1	rs2769264	1	151344741	84.7483	G	T		0.313	0.034	2.63027e-20	0.81138	0.0289	0.0322	0.371535
2	304	Copper	Complement C1q tumor necrosis factor-related protein 3	rs1175550	1	3691528	38.2852	G	A		0.198	0.032	5.03002e-10	0.77219	0.0095	0.0299	0.758578
2	304	Copper	Complement C1q tumor necrosis factor-related protein 3	rs2769264	1	151344741	84.7483	G	T		0.313	0.034	2.63027e-20	0.81138	0.0485	0.0322	0.131826
2	305	Copper	Complement C1q tumor necrosis factor-related protein 5	rs1175550	1	3691528	38.2852	G	A		0.198	0.032	5.03002e-10	0.77219	-0.0182	0.0299	0.537032
2	306	Copper	Complement C1q and tumor necrosis factor-related protein 9A	rs1175550	1	3691528	38.2852	G	A		0.198	0.032	5.03002e-10	0.77219	-0.0269	0.0299	0.371535
2	306	Copper	Complement C1q and tumor necrosis factor-related protein 9A	rs2769264	1	151344741	84.7483	G	T		0.313	0.034	2.63027e-20	0.81138	0.0024	0.0322	0.933254
2	307	Copper	Complement C1r subcomponent-like protein	rs1175550	1	3691528	38.2852	G	A		0.198	0.032	5.03002e-10	0.77219	0.0026	0.0299	0.933254
2	307	Copper	Complement C1r subcomponent-like protein	rs2769264	1	151344741	84.7483	G	T		0.313	0.034	2.63027e-20	0.81138	0.0404	0.0322	0.20893
2	308	Copper	ES1 protein homolog, mitochondrial	rs1175550	1	3691528	38.2852	G	A		0.198	0.032	5.03002e-10	0.77219	-0.026	0.0299	0.389045
2	308	Copper	ES1 protein homolog, mitochondrial	rs2769264	1	151344741	84.7483	G	T		0.313	0.034	2.63027e-20	0.81138	0.0056	0.0322	0.870964
2	309	Copper	Uncharacterized protein C22orf15	rs1175550	1	3691528	38.2852	G	A		0.198	0.032	5.03002e-10	0.77219	-0.0316	0.0299	0.288403
2	309	Copper	Uncharacterized protein C22orf15	rs2769264	1	151344741	84.7483	G	T		0.313	0.034	2.63027e-20	0.81138	-0.0257	0.0322	0.426581
2	310	Copper	Augurin	rs1175550	1	3691528	38.2852	G	A		0.198	0.032	5.03002e-10	0.77219	-0.0013	0.0299	0.954993
2	310	Copper	Augurin	rs2769264	1	151344741	84.7483	G	T		0.313	0.034	2.63027e-20	0.81138	-0.0014	0.0322	0.954993
2	311	Copper	Uncharacterized protein C2orf66	rs1175550	1	3691528	38.2852	G	A		0.198	0.032	5.03002e-10	0.77219	0.0073	0.0299	0.812831
2	311	Copper	Uncharacterized protein C2orf66	rs2769264	1	151344741	84.7483	G	T		0.313	0.034	2.63027e-20	0.81138	0.004	0.0322	0.912011
2	312	Copper	Uncharacterized protein C2orf82	rs1175550	1	3691528	38.2852	G	A		0.198	0.032	5.03002e-10	0.77219	0.0068	0.0299	0.812831
2	312	Copper	Uncharacterized protein C2orf82	rs2769264	1	151344741	84.7483	G	T		0.313	0.034	2.63027e-20	0.81138	0.0571	0.0322	0.0758578
2	313	Copper	C3a anaphylatoxin des Arginine	rs1175550	1	3691528	38.2852	G	A		0.198	0.032	5.03002e-10	0.77219	-0.0386	0.0299	0.194984
2	313	Copper	C3a anaphylatoxin des Arginine	rs2769264	1	151344741	84.7483	G	T		0.313	0.034	2.63027e-20	0.81138	-0.0263	0.0322	0.416869
2	314	Copper	Uncharacterized protein C3orf18	rs1175550	1	3691528	38.2852	G	A		0.198	0.032	5.03002e-10	0.77219	0.0004	0.0299	1
2	314	Copper	Uncharacterized protein C3orf18	rs2769264	1	151344741	84.7483	G	T		0.313	0.034	2.63027e-20	0.81138	-0.0334	0.0322	0.301995
2	315	Copper	Complement C4	rs1175550	1	3691528	38.2852	G	A		0.198	0.032	5.03002e-10	0.77219	0.0021	0.0299	0.954993
2	315	Copper	Complement C4	rs2769264	1	151344741	84.7483	G	T		0.313	0.034	2.63027e-20	0.81138	0.0321	0.0322	0.316228
2	316	Copper	Protein CEI	rs1175550	1	3691528	38.2852	G	A		0.198	0.032	5.03002e-10	0.77219	0.052	0.0299	0.0812831
2	316	Copper	Protein CEI	rs2769264	1	151344741	84.7483	G	T		0.313	0.034	2.63027e-20	0.81138	-0.0441	0.0322	0.169824
2	317	Copper	Glutaredoxin-like protein C5orf63	rs1175550	1	3691528	38.2852	G	A		0.198	0.032	5.03002e-10	0.77219	0.0068	0.0299	0.812831
2	317	Copper	Glutaredoxin-like protein C5orf63	rs2769264	1	151344741	84.7483	G	T		0.313	0.034	2.63027e-20	0.81138	-0.0557	0.0322	0.0831764
2	318	Copper	Complement component C6	rs1175550	1	3691528	38.2852	G	A		0.198	0.032	5.03002e-10	0.77219	-0.0341	0.0299	0.251189
2	318	Copper	Complement component C6	rs2769264	1	151344741	84.7483	G	T		0.313	0.034	2.63027e-20	0.81138	0.0044	0.0322	0.891251
2	319	Copper	Uncharacterized protein C6orf226	rs1175550	1	3691528	38.2852	G	A		0.198	0.032	5.03002e-10	0.77219	-0.0056	0.0299	0.851138
2	319	Copper	Uncharacterized protein C6orf226	rs2769264	1	151344741	84.7483	G	T		0.313	0.034	2.63027e-20	0.81138	0.0174	0.0322	0.588844
2	320	Copper	Bombesin receptor-activated protein C6orf89	rs1175550	1	3691528	38.2852	G	A		0.198	0.032	5.03002e-10	0.77219	-0.0114	0.0299	0.707946
2	320	Copper	Bombesin receptor-activated protein C6orf89	rs2769264	1	151344741	84.7483	G	T		0.313	0.034	2.63027e-20	0.81138	0.0038	0.0322	0.912011
2	321	Copper	Uncharacterized protein C7orf69	rs1175550	1	3691528	38.2852	G	A		0.198	0.032	5.03002e-10	0.77219	-0.0054	0.0299	0.851138
2	321	Copper	Uncharacterized protein C7orf69	rs2769264	1	151344741	84.7483	G	T		0.313	0.034	2.63027e-20	0.81138	-0.0031	0.0322	0.933254
2	322	Copper	Complement component C8	rs1175550	1	3691528	38.2852	G	A		0.198	0.032	5.03002e-10	0.77219	0.0119	0.0299	0.691831
2	322	Copper	Complement component C8	rs2769264	1	151344741	84.7483	G	T		0.313	0.034	2.63027e-20	0.81138	0.0054	0.0322	0.870964
2	323	Copper	UPF0488 protein C8orf33	rs1175550	1	3691528	38.2852	G	A		0.198	0.032	5.03002e-10	0.77219	-0.0315	0.0299	0.295121
2	323	Copper	UPF0488 protein C8orf33	rs2769264	1	151344741	84.7483	G	T		0.313	0.034	2.63027e-20	0.81138	-0.006	0.0322	0.851138
2	324	Copper	Complement component C9	rs1175550	1	3691528	38.2852	G	A		0.198	0.032	5.03002e-10	0.77219	0.0483	0.0299	0.104713
2	324	Copper	Complement component C9	rs2769264	1	151344741	84.7483	G	T		0.313	0.034	2.63027e-20	0.81138	-0.0318	0.0322	0.323594
2	325	Copper	Bcl10-interacting CARD protein	rs1175550	1	3691528	38.2852	G	A		0.198	0.032	5.03002e-10	0.77219	-0.0128	0.0299	0.660693
2	325	Copper	Bcl10-interacting CARD protein	rs2769264	1	151344741	84.7483	G	T		0.313	0.034	2.63027e-20	0.81138	-0.0079	0.0322	0.812831
2	326	Copper	Carbonic anhydrase-related protein 10	rs1175550	1	3691528	38.2852	G	A		0.198	0.032	5.03002e-10	0.77219	0.0005	0.0299	0.977237
2	326	Copper	Carbonic anhydrase-related protein 10	rs2769264	1	151344741	84.7483	G	T		0.313	0.034	2.63027e-20	0.81138	0.0257	0.0322	0.426581
2	327	Copper	Carbonic anhydrase-related protein 10	rs1175550	1	3691528	38.2852	G	A		0.198	0.032	5.03002e-10	0.77219	-0.0093	0.0299	0.758578
2	327	Copper	Carbonic anhydrase-related protein 10	rs2769264	1	151344741	84.7483	G	T		0.313	0.034	2.63027e-20	0.81138	0.0346	0.0322	0.281838
2	328	Copper	Carbonic anhydrase 1	rs1175550	1	3691528	38.2852	G	A		0.198	0.032	5.03002e-10	0.77219	-0.012	0.0299	0.691831
2	328	Copper	Carbonic anhydrase 1	rs2769264	1	151344741	84.7483	G	T		0.313	0.034	2.63027e-20	0.81138	-0.0257	0.0322	0.426581
2	329	Copper	Carbonic anhydrase 2	rs1175550	1	3691528	38.2852	G	A		0.198	0.032	5.03002e-10	0.77219	-0.017	0.0299	0.57544
2	329	Copper	Carbonic anhydrase 2	rs2769264	1	151344741	84.7483	G	T		0.313	0.034	2.63027e-20	0.81138	-0.0271	0.0322	0.398107
2	330	Copper	Carbonic anhydrase 3	rs1175550	1	3691528	38.2852	G	A		0.198	0.032	5.03002e-10	0.77219	-0.0018	0.0299	0.954993
2	330	Copper	Carbonic anhydrase 3	rs2769264	1	151344741	84.7483	G	T		0.313	0.034	2.63027e-20	0.81138	-0.0072	0.0322	0.831764
2	331	Copper	Carbonic anhydrase 4	rs1175550	1	3691528	38.2852	G	A		0.198	0.032	5.03002e-10	0.77219	-0.0087	0.0299	0.776247
2	331	Copper	Carbonic anhydrase 4	rs2769264	1	151344741	84.7483	G	T		0.313	0.034	2.63027e-20	0.81138	0.0189	0.0322	0.562341
2	332	Copper	Carbonic anhydrase 5A, mitochondrial	rs1175550	1	3691528	38.2852	G	A		0.198	0.032	5.03002e-10	0.77219	0.0041	0.0299	0.891251
2	332	Copper	Carbonic anhydrase 5A, mitochondrial	rs2769264	1	151344741	84.7483	G	T		0.313	0.034	2.63027e-20	0.81138	-0.0128	0.0322	0.691831
2	333	Copper	Carbonic anhydrase 6	rs1175550	1	3691528	38.2852	G	A		0.198	0.032	5.03002e-10	0.77219	0.0094	0.0299	0.758578
2	333	Copper	Carbonic anhydrase 6	rs2769264	1	151344741	84.7483	G	T		0.313	0.034	2.63027e-20	0.81138	0.0478	0.0322	0.138038
2	334	Copper	Carbonic anhydrase 9	rs1175550	1	3691528	38.2852	G	A		0.198	0.032	5.03002e-10	0.77219	-0.0209	0.0299	0.489779
2	334	Copper	Carbonic anhydrase 9	rs2769264	1	151344741	84.7483	G	T		0.313	0.034	2.63027e-20	0.81138	0.0429	0.0322	0.18197
2	335	Copper	Voltage-dependent calcium channel subunit alpha-2/delta-3	rs1175550	1	3691528	38.2852	G	A		0.198	0.032	5.03002e-10	0.77219	-0.0023	0.0299	0.933254
2	335	Copper	Voltage-dependent calcium channel subunit alpha-2/delta-3	rs2769264	1	151344741	84.7483	G	T		0.313	0.034	2.63027e-20	0.81138	0.0655	0.0322	0.0416869
2	336	Copper	Calcyclin-binding protein	rs1175550	1	3691528	38.2852	G	A		0.198	0.032	5.03002e-10	0.77219	0.012	0.0299	0.691831
2	336	Copper	Calcyclin-binding protein	rs2769264	1	151344741	84.7483	G	T		0.313	0.034	2.63027e-20	0.81138	-0.0216	0.0322	0.501187
2	337	Copper	Cell adhesion molecule 1	rs1175550	1	3691528	38.2852	G	A		0.198	0.032	5.03002e-10	0.77219	0.0041	0.0299	0.891251
2	337	Copper	Cell adhesion molecule 1	rs2769264	1	151344741	84.7483	G	T		0.313	0.034	2.63027e-20	0.81138	0.0689	0.0322	0.0323594
2	338	Copper	Cell adhesion molecule 3	rs1175550	1	3691528	38.2852	G	A		0.198	0.032	5.03002e-10	0.77219	-0.0132	0.0299	0.660693
2	338	Copper	Cell adhesion molecule 3	rs2769264	1	151344741	84.7483	G	T		0.313	0.034	2.63027e-20	0.81138	-0.0369	0.0322	0.251189
2	339	Copper	Cell adhesion molecule 4	rs1175550	1	3691528	38.2852	G	A		0.198	0.032	5.03002e-10	0.77219	-0.029	0.0299	0.331131
2	339	Copper	Cell adhesion molecule 4	rs2769264	1	151344741	84.7483	G	T		0.313	0.034	2.63027e-20	0.81138	-0.0313	0.0322	0.331131
2	340	Copper	Calbindin	rs1175550	1	3691528	38.2852	G	A		0.198	0.032	5.03002e-10	0.77219	-0.0197	0.0299	0.512861
2	340	Copper	Calbindin	rs2769264	1	151344741	84.7483	G	T		0.313	0.034	2.63027e-20	0.81138	0.0353	0.0322	0.275423
2	341	Copper	Procalcitonin	rs1175550	1	3691528	38.2852	G	A		0.198	0.032	5.03002e-10	0.77219	0.0495	0.0299	0.0977237
2	341	Copper	Procalcitonin	rs2769264	1	151344741	84.7483	G	T		0.313	0.034	2.63027e-20	0.81138	0.012	0.0322	0.707946
2	342	Copper	Calcium-binding and coiled-coil domain-containing protein 2	rs1175550	1	3691528	38.2852	G	A		0.198	0.032	5.03002e-10	0.77219	0.0064	0.0299	0.831764
2	342	Copper	Calcium-binding and coiled-coil domain-containing protein 2	rs2769264	1	151344741	84.7483	G	T		0.313	0.034	2.63027e-20	0.81138	0.0363	0.0322	0.25704
2	343	Copper	Calcium-binding protein 8	rs1175550	1	3691528	38.2852	G	A		0.198	0.032	5.03002e-10	0.77219	-0.0466	0.0299	0.120226
2	344	Copper	Calreticulin	rs1175550	1	3691528	38.2852	G	A		0.198	0.032	5.03002e-10	0.77219	-0.0575	0.0299	0.0549541
2	345	Copper	Neuron-specific vesicular protein calcyon	rs1175550	1	3691528	38.2852	G	A		0.198	0.032	5.03002e-10	0.77219	0.0009	0.0299	0.977237
2	345	Copper	Neuron-specific vesicular protein calcyon	rs2769264	1	151344741	84.7483	G	T		0.313	0.034	2.63027e-20	0.81138	-0.0355	0.0322	0.269153
2	346	Copper	Calcium/calmodulin-dependent protein kinase type 1	rs1175550	1	3691528	38.2852	G	A		0.198	0.032	5.03002e-10	0.77219	-0.0136	0.0299	0.645654
2	346	Copper	Calcium/calmodulin-dependent protein kinase type 1	rs2769264	1	151344741	84.7483	G	T		0.313	0.034	2.63027e-20	0.81138	0.0615	0.0322	0.0562341
2	347	Copper	Calcium/calmodulin-dependent protein kinase type 1D	rs1175550	1	3691528	38.2852	G	A		0.198	0.032	5.03002e-10	0.77219	-0.0041	0.0299	0.891251
2	347	Copper	Calcium/calmodulin-dependent protein kinase type 1D	rs2769264	1	151344741	84.7483	G	T		0.313	0.034	2.63027e-20	0.81138	-0.0028	0.0322	0.933254
2	348	Copper	Calcium/calmodulin-dependent protein kinase type II subunit alpha	rs1175550	1	3691528	38.2852	G	A		0.198	0.032	5.03002e-10	0.77219	0.0064	0.0299	0.831764
2	348	Copper	Calcium/calmodulin-dependent protein kinase type II subunit alpha	rs2769264	1	151344741	84.7483	G	T		0.313	0.034	2.63027e-20	0.81138	-0.0107	0.0322	0.74131
2	349	Copper	Calcium/calmodulin-dependent protein kinase type II subunit beta	rs1175550	1	3691528	38.2852	G	A		0.198	0.032	5.03002e-10	0.77219	0.0118	0.0299	0.691831
2	349	Copper	Calcium/calmodulin-dependent protein kinase type II subunit beta	rs2769264	1	151344741	84.7483	G	T		0.313	0.034	2.63027e-20	0.81138	-0.0079	0.0322	0.812831
2	350	Copper	Calcium/calmodulin-dependent protein kinase kinase 1	rs1175550	1	3691528	38.2852	G	A		0.198	0.032	5.03002e-10	0.77219	-0.0076	0.0299	0.794328
2	351	Copper	Cullin-associated NEDD8-dissociated protein 1	rs1175550	1	3691528	38.2852	G	A		0.198	0.032	5.03002e-10	0.77219	-0.0024	0.0299	0.933254
2	351	Copper	Cullin-associated NEDD8-dissociated protein 1	rs2769264	1	151344741	84.7483	G	T		0.313	0.034	2.63027e-20	0.81138	-0.0486	0.0322	0.131826
2	352	Copper	Soluble calcium-activated nucleotidase 1	rs1175550	1	3691528	38.2852	G	A		0.198	0.032	5.03002e-10	0.77219	-0.0067	0.0299	0.831764
2	352	Copper	Soluble calcium-activated nucleotidase 1	rs2769264	1	151344741	84.7483	G	T		0.313	0.034	2.63027e-20	0.81138	0.0408	0.0322	0.204174
2	353	Copper	Calnexin	rs1175550	1	3691528	38.2852	G	A		0.198	0.032	5.03002e-10	0.77219	-0.0008	0.0299	0.977237
2	353	Copper	Calnexin	rs2769264	1	151344741	84.7483	G	T		0.313	0.034	2.63027e-20	0.81138	-0.016	0.0322	0.616595
2	354	Copper	Calpain-2 catalytic subunit	rs1175550	1	3691528	38.2852	G	A		0.198	0.032	5.03002e-10	0.77219	0.0169	0.0299	0.57544
2	354	Copper	Calpain-2 catalytic subunit	rs2769264	1	151344741	84.7483	G	T		0.313	0.034	2.63027e-20	0.81138	-0.0019	0.0322	0.954993
2	355	Copper	Calpain-3	rs1175550	1	3691528	38.2852	G	A		0.198	0.032	5.03002e-10	0.77219	-0.0461	0.0299	0.123027
2	356	Copper	Calcyphosin-like protein	rs1175550	1	3691528	38.2852	G	A		0.198	0.032	5.03002e-10	0.77219	-0.0029	0.0299	0.912011
2	356	Copper	Calcyphosin-like protein	rs2769264	1	151344741	84.7483	G	T		0.313	0.034	2.63027e-20	0.81138	0.001	0.0322	0.977237
2	357	Copper	Calcium-regulated heat stable protein 1	rs1175550	1	3691528	38.2852	G	A		0.198	0.032	5.03002e-10	0.77219	0.0072	0.0299	0.812831
2	357	Copper	Calcium-regulated heat stable protein 1	rs2769264	1	151344741	84.7483	G	T		0.313	0.034	2.63027e-20	0.81138	0.0367	0.0322	0.25704
2	358	Copper	Cysteine--tRNA ligase, cytoplasmic	rs1175550	1	3691528	38.2852	G	A		0.198	0.032	5.03002e-10	0.77219	-0.0124	0.0299	0.676083
2	358	Copper	Cysteine--tRNA ligase, cytoplasmic	rs2769264	1	151344741	84.7483	G	T		0.313	0.034	2.63027e-20	0.81138	-0.0036	0.0322	0.912011
2	359	Copper	Cocaine- and amphetamine-regulated transcript protein	rs1175550	1	3691528	38.2852	G	A		0.198	0.032	5.03002e-10	0.77219	-0.054	0.0299	0.0707946
2	359	Copper	Cocaine- and amphetamine-regulated transcript protein	rs2769264	1	151344741	84.7483	G	T		0.313	0.034	2.63027e-20	0.81138	-0.0022	0.0322	0.954993
2	360	Copper	Protein CASC4	rs1175550	1	3691528	38.2852	G	A		0.198	0.032	5.03002e-10	0.77219	-0.0076	0.0299	0.794328
2	360	Copper	Protein CASC4	rs2769264	1	151344741	84.7483	G	T		0.313	0.034	2.63027e-20	0.81138	0.0121	0.0322	0.707946
2	361	Copper	Protein CASC4	rs1175550	1	3691528	38.2852	G	A		0.198	0.032	5.03002e-10	0.77219	0.0026	0.0299	0.933254
2	361	Copper	Protein CASC4	rs2769264	1	151344741	84.7483	G	T		0.313	0.034	2.63027e-20	0.81138	0.0285	0.0322	0.380189
2	362	Copper	Caspase-10	rs1175550	1	3691528	38.2852	G	A		0.198	0.032	5.03002e-10	0.77219	-0.0376	0.0299	0.20893
2	362	Copper	Caspase-10	rs2769264	1	151344741	84.7483	G	T		0.313	0.034	2.63027e-20	0.81138	-0.0496	0.0322	0.123027
2	363	Copper	Caspase-2	rs1175550	1	3691528	38.2852	G	A		0.198	0.032	5.03002e-10	0.77219	-0.0129	0.0299	0.660693
2	363	Copper	Caspase-2	rs2769264	1	151344741	84.7483	G	T		0.313	0.034	2.63027e-20	0.81138	-0.0545	0.0322	0.0912011
2	364	Copper	Caspase-3	rs1175550	1	3691528	38.2852	G	A		0.198	0.032	5.03002e-10	0.77219	0.0092	0.0299	0.758578
2	364	Copper	Caspase-3	rs2769264	1	151344741	84.7483	G	T		0.313	0.034	2.63027e-20	0.81138	0.0048	0.0322	0.891251
2	365	Copper	Cas scaffolding protein family member 4	rs1175550	1	3691528	38.2852	G	A		0.198	0.032	5.03002e-10	0.77219	-0.0057	0.0299	0.851138
2	365	Copper	Cas scaffolding protein family member 4	rs2769264	1	151344741	84.7483	G	T		0.313	0.034	2.63027e-20	0.81138	0.0448	0.0322	0.162181
2	366	Copper	Calpastatin	rs1175550	1	3691528	38.2852	G	A		0.198	0.032	5.03002e-10	0.77219	-0.0371	0.0299	0.213796
2	366	Copper	Calpastatin	rs2769264	1	151344741	84.7483	G	T		0.313	0.034	2.63027e-20	0.81138	0.0084	0.0322	0.794328
2	367	Copper	Catalase	rs1175550	1	3691528	38.2852	G	A		0.198	0.032	5.03002e-10	0.77219	-0.0165	0.0299	0.57544
2	367	Copper	Catalase	rs2769264	1	151344741	84.7483	G	T		0.313	0.034	2.63027e-20	0.81138	-0.0244	0.0322	0.446684
2	368	Copper	Caveolin-2	rs1175550	1	3691528	38.2852	G	A		0.198	0.032	5.03002e-10	0.77219	-0.0057	0.0299	0.851138
2	368	Copper	Caveolin-2	rs2769264	1	151344741	84.7483	G	T		0.313	0.034	2.63027e-20	0.81138	0.0144	0.0322	0.660693
2	369	Copper	Core-binding factor subunit beta	rs1175550	1	3691528	38.2852	G	A		0.198	0.032	5.03002e-10	0.77219	-0.0366	0.0299	0.218776
2	369	Copper	Core-binding factor subunit beta	rs2769264	1	151344741	84.7483	G	T		0.313	0.034	2.63027e-20	0.81138	-0.014	0.0322	0.660693
2	370	Copper	E3 ubiquitin-protein ligase CBL	rs1175550	1	3691528	38.2852	G	A		0.198	0.032	5.03002e-10	0.77219	0.0169	0.0299	0.57544
2	370	Copper	E3 ubiquitin-protein ligase CBL	rs2769264	1	151344741	84.7483	G	T		0.313	0.034	2.63027e-20	0.81138	-0.0098	0.0322	0.758578
2	371	Copper	Cerebellin-1	rs1175550	1	3691528	38.2852	G	A		0.198	0.032	5.03002e-10	0.77219	-0.0022	0.0299	0.933254
2	371	Copper	Cerebellin-1	rs2769264	1	151344741	84.7483	G	T		0.313	0.034	2.63027e-20	0.81138	-0.0129	0.0322	0.691831
2	372	Copper	Cerebellin-4	rs1175550	1	3691528	38.2852	G	A		0.198	0.032	5.03002e-10	0.77219	-0.0224	0.0299	0.457088
2	372	Copper	Cerebellin-4	rs2769264	1	151344741	84.7483	G	T		0.313	0.034	2.63027e-20	0.81138	0.0277	0.0322	0.389045
2	373	Copper	Carbonyl reductase [NADPH] 1	rs1175550	1	3691528	38.2852	G	A		0.198	0.032	5.03002e-10	0.77219	0.0198	0.0299	0.512861
2	373	Copper	Carbonyl reductase [NADPH] 1	rs2769264	1	151344741	84.7483	G	T		0.313	0.034	2.63027e-20	0.81138	0.0145	0.0322	0.645654
2	374	Copper	Carbonyl reductase [NADPH] 3	rs1175550	1	3691528	38.2852	G	A		0.198	0.032	5.03002e-10	0.77219	0.0145	0.0299	0.630957
2	374	Copper	Carbonyl reductase [NADPH] 3	rs2769264	1	151344741	84.7483	G	T		0.313	0.034	2.63027e-20	0.81138	0.0079	0.0322	0.812831
2	375	Copper	Cystathionine beta-synthase	rs1175550	1	3691528	38.2852	G	A		0.198	0.032	5.03002e-10	0.77219	0.0381	0.0299	0.204174
2	375	Copper	Cystathionine beta-synthase	rs2769264	1	151344741	84.7483	G	T		0.313	0.034	2.63027e-20	0.81138	-0.045	0.0322	0.162181
2	376	Copper	Chromobox protein homolog 5	rs1175550	1	3691528	38.2852	G	A		0.198	0.032	5.03002e-10	0.77219	-0.0125	0.0299	0.676083
2	376	Copper	Chromobox protein homolog 5	rs2769264	1	151344741	84.7483	G	T		0.313	0.034	2.63027e-20	0.81138	-0.0088	0.0322	0.776247
2	377	Copper	Chromobox protein homolog 7	rs1175550	1	3691528	38.2852	G	A		0.198	0.032	5.03002e-10	0.77219	-0.0143	0.0299	0.630957
2	377	Copper	Chromobox protein homolog 7	rs2769264	1	151344741	84.7483	G	T		0.313	0.034	2.63027e-20	0.81138	-0.0537	0.0322	0.0954993
2	378	Copper	Kynurenine--oxoglutarate transaminase 3	rs1175550	1	3691528	38.2852	G	A		0.198	0.032	5.03002e-10	0.77219	-0.0049	0.0299	0.870964
2	378	Copper	Kynurenine--oxoglutarate transaminase 3	rs2769264	1	151344741	84.7483	G	T		0.313	0.034	2.63027e-20	0.81138	0.0363	0.0322	0.25704
2	379	Copper	SAGA-associated factor 29 homolog	rs1175550	1	3691528	38.2852	G	A		0.198	0.032	5.03002e-10	0.77219	-0.0017	0.0299	0.954993
2	379	Copper	SAGA-associated factor 29 homolog	rs2769264	1	151344741	84.7483	G	T		0.313	0.034	2.63027e-20	0.81138	0.0355	0.0322	0.269153
2	380	Copper	Coiled-coil domain-containing protein 126	rs1175550	1	3691528	38.2852	G	A		0.198	0.032	5.03002e-10	0.77219	0.0054	0.0299	0.851138
2	380	Copper	Coiled-coil domain-containing protein 126	rs2769264	1	151344741	84.7483	G	T		0.313	0.034	2.63027e-20	0.81138	0.0203	0.0322	0.524807
2	381	Copper	Coiled-coil domain-containing protein 134	rs1175550	1	3691528	38.2852	G	A		0.198	0.032	5.03002e-10	0.77219	-0.0294	0.0299	0.323594
2	381	Copper	Coiled-coil domain-containing protein 134	rs2769264	1	151344741	84.7483	G	T		0.313	0.034	2.63027e-20	0.81138	-0.0454	0.0322	0.158489
2	382	Copper	Coiled-coil domain-containing protein 167	rs1175550	1	3691528	38.2852	G	A		0.198	0.032	5.03002e-10	0.77219	-0.0108	0.0299	0.724436
2	382	Copper	Coiled-coil domain-containing protein 167	rs2769264	1	151344741	84.7483	G	T		0.313	0.034	2.63027e-20	0.81138	-0.0431	0.0322	0.18197
2	383	Copper	Coiled-coil domain-containing protein 51	rs1175550	1	3691528	38.2852	G	A		0.198	0.032	5.03002e-10	0.77219	-0.0474	0.0299	0.112202
2	383	Copper	Coiled-coil domain-containing protein 51	rs2769264	1	151344741	84.7483	G	T		0.313	0.034	2.63027e-20	0.81138	-0.0034	0.0322	0.912011
2	384	Copper	Coiled-coil domain-containing protein 80	rs1175550	1	3691528	38.2852	G	A		0.198	0.032	5.03002e-10	0.77219	-0.0184	0.0299	0.537032
2	384	Copper	Coiled-coil domain-containing protein 80	rs2769264	1	151344741	84.7483	G	T		0.313	0.034	2.63027e-20	0.81138	0.0178	0.0322	0.57544
2	385	Copper	Coiled-coil domain-containing protein 90B, mitochondrial	rs1175550	1	3691528	38.2852	G	A		0.198	0.032	5.03002e-10	0.77219	-0.0098	0.0299	0.74131
2	385	Copper	Coiled-coil domain-containing protein 90B, mitochondrial	rs2769264	1	151344741	84.7483	G	T		0.313	0.034	2.63027e-20	0.81138	-0.0497	0.0322	0.123027
2	386	Copper	C-C motif chemokine 1	rs1175550	1	3691528	38.2852	G	A		0.198	0.032	5.03002e-10	0.77219	-0.0302	0.0299	0.30903
2	386	Copper	C-C motif chemokine 1	rs2769264	1	151344741	84.7483	G	T		0.313	0.034	2.63027e-20	0.81138	-0.0651	0.0322	0.042658
2	387	Copper	Eotaxin	rs1175550	1	3691528	38.2852	G	A		0.198	0.032	5.03002e-10	0.77219	0.0006	0.0299	0.977237
2	387	Copper	Eotaxin	rs2769264	1	151344741	84.7483	G	T		0.313	0.034	2.63027e-20	0.81138	0.0462	0.0322	0.151356
2	388	Copper	C-C motif chemokine 1	rs1175550	1	3691528	38.2852	G	A		0.198	0.032	5.03002e-10	0.77219	0.0007	0.0299	0.977237
2	388	Copper	C-C motif chemokine 1	rs2769264	1	151344741	84.7483	G	T		0.313	0.034	2.63027e-20	0.81138	0.0323	0.0322	0.316228
2	389	Copper	C-C motif chemokine 13	rs1175550	1	3691528	38.2852	G	A		0.198	0.032	5.03002e-10	0.77219	-0.0007	0.0299	0.977237
2	389	Copper	C-C motif chemokine 13	rs2769264	1	151344741	84.7483	G	T		0.313	0.034	2.63027e-20	0.81138	-0.052	0.0322	0.107152
2	390	Copper	C-C motif chemokine 14	rs1175550	1	3691528	38.2852	G	A		0.198	0.032	5.03002e-10	0.77219	0.0023	0.0299	0.933254
2	390	Copper	C-C motif chemokine 14	rs2769264	1	151344741	84.7483	G	T		0.313	0.034	2.63027e-20	0.81138	-0.0342	0.0322	0.288403
2	391	Copper	C-C motif chemokine 15	rs1175550	1	3691528	38.2852	G	A		0.198	0.032	5.03002e-10	0.77219	0.0165	0.0299	0.57544
2	391	Copper	C-C motif chemokine 15	rs2769264	1	151344741	84.7483	G	T		0.313	0.034	2.63027e-20	0.81138	0.0533	0.0322	0.0977237
2	392	Copper	C-C motif chemokine 15	rs1175550	1	3691528	38.2852	G	A		0.198	0.032	5.03002e-10	0.77219	0.0134	0.0299	0.660693
2	392	Copper	C-C motif chemokine 15	rs2769264	1	151344741	84.7483	G	T		0.313	0.034	2.63027e-20	0.81138	-0.0111	0.0322	0.724436
2	393	Copper	C-C motif chemokine 16	rs1175550	1	3691528	38.2852	G	A		0.198	0.032	5.03002e-10	0.77219	0.036	0.0299	0.229087
2	393	Copper	C-C motif chemokine 16	rs2769264	1	151344741	84.7483	G	T		0.313	0.034	2.63027e-20	0.81138	0.0339	0.0322	0.295121
2	394	Copper	C-C motif chemokine 17	rs1175550	1	3691528	38.2852	G	A		0.198	0.032	5.03002e-10	0.77219	0.0161	0.0299	0.588844
2	394	Copper	C-C motif chemokine 17	rs2769264	1	151344741	84.7483	G	T		0.313	0.034	2.63027e-20	0.81138	-0.0132	0.0322	0.676083
2	395	Copper	C-C motif chemokine 19	rs1175550	1	3691528	38.2852	G	A		0.198	0.032	5.03002e-10	0.77219	0.003	0.0299	0.912011
2	395	Copper	C-C motif chemokine 19	rs2769264	1	151344741	84.7483	G	T		0.313	0.034	2.63027e-20	0.81138	0.0466	0.0322	0.147911
2	396	Copper	C-C motif chemokine 20	rs1175550	1	3691528	38.2852	G	A		0.198	0.032	5.03002e-10	0.77219	0.005	0.0299	0.870964
2	396	Copper	C-C motif chemokine 20	rs2769264	1	151344741	84.7483	G	T		0.313	0.034	2.63027e-20	0.81138	-0.0149	0.0322	0.645654
2	397	Copper	C-C motif chemokine 21	rs1175550	1	3691528	38.2852	G	A		0.198	0.032	5.03002e-10	0.77219	0.0353	0.0299	0.239883
2	397	Copper	C-C motif chemokine 21	rs2769264	1	151344741	84.7483	G	T		0.313	0.034	2.63027e-20	0.81138	0.0369	0.0322	0.251189
2	398	Copper	C-C motif chemokine 22	rs1175550	1	3691528	38.2852	G	A		0.198	0.032	5.03002e-10	0.77219	-0.0062	0.0299	0.831764
2	398	Copper	C-C motif chemokine 22	rs2769264	1	151344741	84.7483	G	T		0.313	0.034	2.63027e-20	0.81138	0.0581	0.0322	0.0707946
2	399	Copper	C-C motif chemokine 23	rs1175550	1	3691528	38.2852	G	A		0.198	0.032	5.03002e-10	0.77219	-0.0057	0.0299	0.851138
2	399	Copper	C-C motif chemokine 23	rs2769264	1	151344741	84.7483	G	T		0.313	0.034	2.63027e-20	0.81138	0.0469	0.0322	0.144544
2	400	Copper	Ck-beta-8-1	rs1175550	1	3691528	38.2852	G	A		0.198	0.032	5.03002e-10	0.77219	-0.0074	0.0299	0.812831
2	401	Copper	C-C motif chemokine 24	rs1175550	1	3691528	38.2852	G	A		0.198	0.032	5.03002e-10	0.77219	0.037	0.0299	0.213796
2	401	Copper	C-C motif chemokine 24	rs2769264	1	151344741	84.7483	G	T		0.313	0.034	2.63027e-20	0.81138	-0.038	0.0322	0.239883
2	402	Copper	C-C motif chemokine 25	rs1175550	1	3691528	38.2852	G	A		0.198	0.032	5.03002e-10	0.77219	0.022	0.0299	0.467735
2	402	Copper	C-C motif chemokine 25	rs2769264	1	151344741	84.7483	G	T		0.313	0.034	2.63027e-20	0.81138	-0.0197	0.0322	0.537032
2	403	Copper	C-C motif chemokine 25	rs1175550	1	3691528	38.2852	G	A		0.198	0.032	5.03002e-10	0.77219	0.066	0.0299	0.0275423
2	403	Copper	C-C motif chemokine 25	rs2769264	1	151344741	84.7483	G	T		0.313	0.034	2.63027e-20	0.81138	-0.0054	0.0322	0.870964
2	404	Copper	C-C motif chemokine 26	rs1175550	1	3691528	38.2852	G	A		0.198	0.032	5.03002e-10	0.77219	-0.0349	0.0299	0.245471
2	405	Copper	C-C motif chemokine 27	rs1175550	1	3691528	38.2852	G	A		0.198	0.032	5.03002e-10	0.77219	0.0217	0.0299	0.467735
2	405	Copper	C-C motif chemokine 27	rs2769264	1	151344741	84.7483	G	T		0.313	0.034	2.63027e-20	0.81138	-0.0194	0.0322	0.549541
2	406	Copper	C-C motif chemokine 28	rs1175550	1	3691528	38.2852	G	A		0.198	0.032	5.03002e-10	0.77219	0.0033	0.0299	0.912011
2	406	Copper	C-C motif chemokine 28	rs2769264	1	151344741	84.7483	G	T		0.313	0.034	2.63027e-20	0.81138	-0.0111	0.0322	0.724436
2	407	Copper	C-C motif chemokine 3	rs1175550	1	3691528	38.2852	G	A		0.198	0.032	5.03002e-10	0.77219	0.0346	0.0299	0.245471
2	407	Copper	C-C motif chemokine 3	rs2769264	1	151344741	84.7483	G	T		0.313	0.034	2.63027e-20	0.81138	-0.0254	0.0322	0.426581
2	408	Copper	C-C motif chemokine 3-like 1	rs1175550	1	3691528	38.2852	G	A		0.198	0.032	5.03002e-10	0.77219	-0.0085	0.0299	0.776247
2	408	Copper	C-C motif chemokine 3-like 1	rs2769264	1	151344741	84.7483	G	T		0.313	0.034	2.63027e-20	0.81138	0.0039	0.0322	0.912011
2	409	Copper	C-C motif chemokine 5	rs1175550	1	3691528	38.2852	G	A		0.198	0.032	5.03002e-10	0.77219	-0.0291	0.0299	0.331131
2	409	Copper	C-C motif chemokine 5	rs2769264	1	151344741	84.7483	G	T		0.313	0.034	2.63027e-20	0.81138	-0.0088	0.0322	0.776247
2	410	Copper	C-C motif chemokine 7	rs1175550	1	3691528	38.2852	G	A		0.198	0.032	5.03002e-10	0.77219	-0.0196	0.0299	0.512861
2	410	Copper	C-C motif chemokine 7	rs2769264	1	151344741	84.7483	G	T		0.313	0.034	2.63027e-20	0.81138	0.0064	0.0322	0.851138
2	411	Copper	C-C motif chemokine 8	rs1175550	1	3691528	38.2852	G	A		0.198	0.032	5.03002e-10	0.77219	-0.0079	0.0299	0.794328
2	411	Copper	C-C motif chemokine 8	rs2769264	1	151344741	84.7483	G	T		0.313	0.034	2.63027e-20	0.81138	0.0305	0.0322	0.346737
2	412	Copper	Cerebral cavernous malformations 2 protein	rs1175550	1	3691528	38.2852	G	A		0.198	0.032	5.03002e-10	0.77219	0.0176	0.0299	0.549541
2	412	Copper	Cerebral cavernous malformations 2 protein	rs2769264	1	151344741	84.7483	G	T		0.313	0.034	2.63027e-20	0.81138	-0.045	0.0322	0.162181
2	413	Copper	G2/mitotic-specific cyclin-B1	rs1175550	1	3691528	38.2852	G	A		0.198	0.032	5.03002e-10	0.77219	-0.0142	0.0299	0.630957
2	413	Copper	G2/mitotic-specific cyclin-B1	rs2769264	1	151344741	84.7483	G	T		0.313	0.034	2.63027e-20	0.81138	-0.0276	0.0322	0.389045
2	414	Copper	E3 ubiquitin-protein ligase CCNB1IP1	rs1175550	1	3691528	38.2852	G	A		0.198	0.032	5.03002e-10	0.77219	0.0433	0.0299	0.147911
2	414	Copper	E3 ubiquitin-protein ligase CCNB1IP1	rs2769264	1	151344741	84.7483	G	T		0.313	0.034	2.63027e-20	0.81138	-0.0674	0.0322	0.0363078
2	415	Copper	Cyclin-C	rs1175550	1	3691528	38.2852	G	A		0.198	0.032	5.03002e-10	0.77219	-0.0445	0.0299	0.134896
2	415	Copper	Cyclin-C	rs2769264	1	151344741	84.7483	G	T		0.313	0.034	2.63027e-20	0.81138	-0.0471	0.0322	0.144544
2	416	Copper	Cyclin-H	rs1175550	1	3691528	38.2852	G	A		0.198	0.032	5.03002e-10	0.77219	-0.0228	0.0299	0.446684
2	416	Copper	Cyclin-H	rs2769264	1	151344741	84.7483	G	T		0.313	0.034	2.63027e-20	0.81138	-0.0146	0.0322	0.645654
2	417	Copper	Cell cycle progression protein 1	rs1175550	1	3691528	38.2852	G	A		0.198	0.032	5.03002e-10	0.77219	-0.0277	0.0299	0.354813
2	417	Copper	Cell cycle progression protein 1	rs2769264	1	151344741	84.7483	G	T		0.313	0.034	2.63027e-20	0.81138	-0.0308	0.0322	0.338844
2	418	Copper	CD109 antigen	rs1175550	1	3691528	38.2852	G	A		0.198	0.032	5.03002e-10	0.77219	-0.0368	0.0299	0.218776
2	418	Copper	CD109 antigen	rs2769264	1	151344741	84.7483	G	T		0.313	0.034	2.63027e-20	0.81138	0.0524	0.0322	0.104713
2	419	Copper	Scavenger receptor cysteine-rich type 1 protein M130	rs1175550	1	3691528	38.2852	G	A		0.198	0.032	5.03002e-10	0.77219	0.0223	0.0299	0.457088
2	419	Copper	Scavenger receptor cysteine-rich type 1 protein M130	rs2769264	1	151344741	84.7483	G	T		0.313	0.034	2.63027e-20	0.81138	0.0391	0.0322	0.223872
2	420	Copper	CD177 antigen	rs1175550	1	3691528	38.2852	G	A		0.198	0.032	5.03002e-10	0.77219	0.047	0.0299	0.114815
2	420	Copper	CD177 antigen	rs2769264	1	151344741	84.7483	G	T		0.313	0.034	2.63027e-20	0.81138	0.0106	0.0322	0.74131
2	421	Copper	Antigen-presenting glycoprotein CD1d	rs1175550	1	3691528	38.2852	G	A		0.198	0.032	5.03002e-10	0.77219	-0.0194	0.0299	0.512861
2	421	Copper	Antigen-presenting glycoprotein CD1d	rs2769264	1	151344741	84.7483	G	T		0.313	0.034	2.63027e-20	0.81138	0.0547	0.0322	0.0891251
2	422	Copper	OX-2 membrane glycoprotein	rs1175550	1	3691528	38.2852	G	A		0.198	0.032	5.03002e-10	0.77219	0.0135	0.0299	0.645654
2	422	Copper	OX-2 membrane glycoprotein	rs2769264	1	151344741	84.7483	G	T		0.313	0.034	2.63027e-20	0.81138	0.0485	0.0322	0.131826
2	423	Copper	Cell surface glycoprotein CD200 receptor 1	rs1175550	1	3691528	38.2852	G	A		0.198	0.032	5.03002e-10	0.77219	0.0166	0.0299	0.57544
2	423	Copper	Cell surface glycoprotein CD200 receptor 1	rs2769264	1	151344741	84.7483	G	T		0.313	0.034	2.63027e-20	0.81138	0.0414	0.0322	0.199526
2	424	Copper	Cell surface glycoprotein CD200 receptor 2	rs2769264	1	151344741	84.7483	G	T		0.313	0.034	2.63027e-20	0.81138	0.0323	0.0322	0.316228
2	425	Copper	C-type lectin domain family 4 member K	rs1175550	1	3691528	38.2852	G	A		0.198	0.032	5.03002e-10	0.77219	-0.0331	0.0299	0.269153
2	425	Copper	C-type lectin domain family 4 member K	rs2769264	1	151344741	84.7483	G	T		0.313	0.034	2.63027e-20	0.81138	-0.0479	0.0322	0.134896
2	426	Copper	CD209 antigen	rs1175550	1	3691528	38.2852	G	A		0.198	0.032	5.03002e-10	0.77219	0.0424	0.0299	0.154882
2	426	Copper	CD209 antigen	rs2769264	1	151344741	84.7483	G	T		0.313	0.034	2.63027e-20	0.81138	0.0194	0.0322	0.549541
2	427	Copper	B-cell receptor CD22	rs1175550	1	3691528	38.2852	G	A		0.198	0.032	5.03002e-10	0.77219	-0.0296	0.0299	0.323594
2	427	Copper	B-cell receptor CD22	rs2769264	1	151344741	84.7483	G	T		0.313	0.034	2.63027e-20	0.81138	-0.015	0.0322	0.645654
2	428	Copper	CD226 antigen	rs1175550	1	3691528	38.2852	G	A		0.198	0.032	5.03002e-10	0.77219	0.0109	0.0299	0.707946
2	428	Copper	CD226 antigen	rs2769264	1	151344741	84.7483	G	T		0.313	0.034	2.63027e-20	0.81138	-0.0568	0.0322	0.0776247
2	429	Copper	CD226 antigen	rs1175550	1	3691528	38.2852	G	A		0.198	0.032	5.03002e-10	0.77219	0.0135	0.0299	0.645654
2	429	Copper	CD226 antigen	rs2769264	1	151344741	84.7483	G	T		0.313	0.034	2.63027e-20	0.81138	-0.0559	0.0322	0.0812831
2	430	Copper	T-cell surface antigen CD2	rs1175550	1	3691528	38.2852	G	A		0.198	0.032	5.03002e-10	0.77219	-0.008	0.0299	0.794328
2	430	Copper	T-cell surface antigen CD2	rs2769264	1	151344741	84.7483	G	T		0.313	0.034	2.63027e-20	0.81138	-0.0508	0.0322	0.114815
2	431	Copper	Programmed cell death 1 ligand 1	rs1175550	1	3691528	38.2852	G	A		0.198	0.032	5.03002e-10	0.77219	-0.0096	0.0299	0.74131
2	431	Copper	Programmed cell death 1 ligand 1	rs2769264	1	151344741	84.7483	G	T		0.313	0.034	2.63027e-20	0.81138	0.0117	0.0322	0.724436
2	432	Copper	CMRF35-like molecule 8	rs1175550	1	3691528	38.2852	G	A		0.198	0.032	5.03002e-10	0.77219	-0.0019	0.0299	0.954993
2	432	Copper	CMRF35-like molecule 8	rs2769264	1	151344741	84.7483	G	T		0.313	0.034	2.63027e-20	0.81138	0.0311	0.0322	0.331131
2	433	Copper	CMRF35-like molecule 6	rs1175550	1	3691528	38.2852	G	A		0.198	0.032	5.03002e-10	0.77219	0.0021	0.0299	0.954993
2	433	Copper	CMRF35-like molecule 6	rs2769264	1	151344741	84.7483	G	T		0.313	0.034	2.63027e-20	0.81138	-0.0067	0.0322	0.831764
2	434	Copper	CMRF35-like molecule 6	rs1175550	1	3691528	38.2852	G	A		0.198	0.032	5.03002e-10	0.77219	-0.0051	0.0299	0.870964
2	434	Copper	CMRF35-like molecule 6	rs2769264	1	151344741	84.7483	G	T		0.313	0.034	2.63027e-20	0.81138	0.0156	0.0322	0.630957
2	435	Copper	CMRF35-like molecule 2	rs1175550	1	3691528	38.2852	G	A		0.198	0.032	5.03002e-10	0.77219	0.0232	0.0299	0.436516
2	435	Copper	CMRF35-like molecule 2	rs2769264	1	151344741	84.7483	G	T		0.313	0.034	2.63027e-20	0.81138	-0.014	0.0322	0.660693
2	436	Copper	CMRF35-like molecule 7	rs1175550	1	3691528	38.2852	G	A		0.198	0.032	5.03002e-10	0.77219	0.0455	0.0299	0.128825
2	436	Copper	CMRF35-like molecule 7	rs2769264	1	151344741	84.7483	G	T		0.313	0.034	2.63027e-20	0.81138	0.019	0.0322	0.549541
2	437	Copper	CMRF35-like molecule 1	rs1175550	1	3691528	38.2852	G	A		0.198	0.032	5.03002e-10	0.77219	-0.0008	0.0299	0.977237
2	437	Copper	CMRF35-like molecule 1	rs2769264	1	151344741	84.7483	G	T		0.313	0.034	2.63027e-20	0.81138	0.0142	0.0322	0.660693
2	438	Copper	CMRF35-like molecule 9	rs1175550	1	3691528	38.2852	G	A		0.198	0.032	5.03002e-10	0.77219	0.0016	0.0299	0.954993
2	438	Copper	CMRF35-like molecule 9	rs2769264	1	151344741	84.7483	G	T		0.313	0.034	2.63027e-20	0.81138	0.0117	0.0322	0.707946
2	439	Copper	Myeloid cell surface antigen CD33	rs1175550	1	3691528	38.2852	G	A		0.198	0.032	5.03002e-10	0.77219	-0.0272	0.0299	0.363078
2	439	Copper	Myeloid cell surface antigen CD33	rs2769264	1	151344741	84.7483	G	T		0.313	0.034	2.63027e-20	0.81138	0.0107	0.0322	0.74131
2	440	Copper	Hematopoietic progenitor cell antigen CD34	rs1175550	1	3691528	38.2852	G	A		0.198	0.032	5.03002e-10	0.77219	-0.0007	0.0299	0.977237
2	440	Copper	Hematopoietic progenitor cell antigen CD34	rs2769264	1	151344741	84.7483	G	T		0.313	0.034	2.63027e-20	0.81138	-0.0195	0.0322	0.549541
2	441	Copper	Hematopoietic progenitor cell antigen CD34	rs1175550	1	3691528	38.2852	G	A		0.198	0.032	5.03002e-10	0.77219	0.0169	0.0299	0.57544
2	441	Copper	Hematopoietic progenitor cell antigen CD34	rs2769264	1	151344741	84.7483	G	T		0.313	0.034	2.63027e-20	0.81138	0.052	0.0322	0.104713
2	442	Copper	Platelet glycoprotein 4	rs1175550	1	3691528	38.2852	G	A		0.198	0.032	5.03002e-10	0.77219	0.034	0.0299	0.25704
2	442	Copper	Platelet glycoprotein 4	rs2769264	1	151344741	84.7483	G	T		0.313	0.034	2.63027e-20	0.81138	0.002	0.0322	0.954993
2	443	Copper	ADP-ribosyl cyclase/cyclic ADP-ribose hydrolase 1	rs1175550	1	3691528	38.2852	G	A		0.198	0.032	5.03002e-10	0.77219	-0.0139	0.0299	0.645654
2	443	Copper	ADP-ribosyl cyclase/cyclic ADP-ribose hydrolase 1	rs2769264	1	151344741	84.7483	G	T		0.313	0.034	2.63027e-20	0.81138	0.0147	0.0322	0.645654
2	444	Copper	ADP-ribosyl cyclase/cyclic ADP-ribose hydrolase 1	rs1175550	1	3691528	38.2852	G	A		0.198	0.032	5.03002e-10	0.77219	-0.0295	0.0299	0.323594
2	444	Copper	ADP-ribosyl cyclase/cyclic ADP-ribose hydrolase 1	rs2769264	1	151344741	84.7483	G	T		0.313	0.034	2.63027e-20	0.81138	-0.0247	0.0322	0.446684
2	445	Copper	T-cell surface glycoprotein CD3 epsilon chain	rs1175550	1	3691528	38.2852	G	A		0.198	0.032	5.03002e-10	0.77219	-0.0125	0.0299	0.676083
2	445	Copper	T-cell surface glycoprotein CD3 epsilon chain	rs2769264	1	151344741	84.7483	G	T		0.313	0.034	2.63027e-20	0.81138	-0.0062	0.0322	0.851138
2	446	Copper	T-cell surface glycoprotein CD3 gamma chain	rs1175550	1	3691528	38.2852	G	A		0.198	0.032	5.03002e-10	0.77219	0.0206	0.0299	0.489779
2	446	Copper	T-cell surface glycoprotein CD3 gamma chain	rs2769264	1	151344741	84.7483	G	T		0.313	0.034	2.63027e-20	0.81138	0.0708	0.0322	0.0275423
2	447	Copper	CD40 ligand	rs1175550	1	3691528	38.2852	G	A		0.198	0.032	5.03002e-10	0.77219	0.0202	0.0299	0.501187
2	447	Copper	CD40 ligand	rs2769264	1	151344741	84.7483	G	T		0.313	0.034	2.63027e-20	0.81138	-0.0151	0.0322	0.645654
2	448	Copper	T-cell surface glycoprotein CD4	rs1175550	1	3691528	38.2852	G	A		0.198	0.032	5.03002e-10	0.77219	-0.0111	0.0299	0.707946
2	448	Copper	T-cell surface glycoprotein CD4	rs2769264	1	151344741	84.7483	G	T		0.313	0.034	2.63027e-20	0.81138	-0.0352	0.0322	0.275423
2	449	Copper	CD44 antigen	rs1175550	1	3691528	38.2852	G	A		0.198	0.032	5.03002e-10	0.77219	-0.0065	0.0299	0.831764
2	449	Copper	CD44 antigen	rs2769264	1	151344741	84.7483	G	T		0.313	0.034	2.63027e-20	0.81138	0.0334	0.0322	0.301995
2	450	Copper	Leukocyte surface antigen CD47	rs1175550	1	3691528	38.2852	G	A		0.198	0.032	5.03002e-10	0.77219	0.0075	0.0299	0.794328
2	450	Copper	Leukocyte surface antigen CD47	rs2769264	1	151344741	84.7483	G	T		0.313	0.034	2.63027e-20	0.81138	-0.0465	0.0322	0.147911
2	451	Copper	CD48 antigen	rs1175550	1	3691528	38.2852	G	A		0.198	0.032	5.03002e-10	0.77219	-0.0347	0.0299	0.245471
2	451	Copper	CD48 antigen	rs2769264	1	151344741	84.7483	G	T		0.313	0.034	2.63027e-20	0.81138	0.0252	0.0322	0.436516
2	452	Copper	T-cell surface glycoprotein CD5	rs1175550	1	3691528	38.2852	G	A		0.198	0.032	5.03002e-10	0.77219	-0.0161	0.0299	0.588844
2	452	Copper	T-cell surface glycoprotein CD5	rs2769264	1	151344741	84.7483	G	T		0.313	0.034	2.63027e-20	0.81138	-0.003	0.0322	0.933254
2	453	Copper	Complement decay-accelerating factor	rs1175550	1	3691528	38.2852	G	A		0.198	0.032	5.03002e-10	0.77219	-0.0259	0.0299	0.389045
2	453	Copper	Complement decay-accelerating factor	rs2769264	1	151344741	84.7483	G	T		0.313	0.034	2.63027e-20	0.81138	0.0228	0.0322	0.47863
2	454	Copper	Lymphocyte function-associated antigen 3	rs1175550	1	3691528	38.2852	G	A		0.198	0.032	5.03002e-10	0.77219	-0.0238	0.0299	0.426581
2	454	Copper	Lymphocyte function-associated antigen 3	rs2769264	1	151344741	84.7483	G	T		0.313	0.034	2.63027e-20	0.81138	0.0213	0.0322	0.512861
2	455	Copper	CD59 glycoprotein	rs1175550	1	3691528	38.2852	G	A		0.198	0.032	5.03002e-10	0.77219	-0.0193	0.0299	0.524807
2	455	Copper	CD59 glycoprotein	rs2769264	1	151344741	84.7483	G	T		0.313	0.034	2.63027e-20	0.81138	0.0514	0.0322	0.109648
2	456	Copper	CD63 antigen	rs1175550	1	3691528	38.2852	G	A		0.198	0.032	5.03002e-10	0.77219	-0.0163	0.0299	0.588844
2	456	Copper	CD63 antigen	rs2769264	1	151344741	84.7483	G	T		0.313	0.034	2.63027e-20	0.81138	-0.0607	0.0322	0.0588844
2	457	Copper	CD70 antigen	rs1175550	1	3691528	38.2852	G	A		0.198	0.032	5.03002e-10	0.77219	0.0115	0.0299	0.707946
2	457	Copper	CD70 antigen	rs2769264	1	151344741	84.7483	G	T		0.313	0.034	2.63027e-20	0.81138	-0.024	0.0322	0.457088
2	458	Copper	CD70 antigen	rs1175550	1	3691528	38.2852	G	A		0.198	0.032	5.03002e-10	0.77219	-0.0135	0.0299	0.645654
2	458	Copper	CD70 antigen	rs2769264	1	151344741	84.7483	G	T		0.313	0.034	2.63027e-20	0.81138	-0.0079	0.0322	0.812831
2	459	Copper	HLA class II histocompatibility antigen gamma chain	rs1175550	1	3691528	38.2852	G	A		0.198	0.032	5.03002e-10	0.77219	-0.0127	0.0299	0.676083
2	459	Copper	HLA class II histocompatibility antigen gamma chain	rs2769264	1	151344741	84.7483	G	T		0.313	0.034	2.63027e-20	0.81138	-0.0178	0.0322	0.57544
2	460	Copper	HLA class II histocompatibility antigen gamma chain	rs1175550	1	3691528	38.2852	G	A		0.198	0.032	5.03002e-10	0.77219	0.0263	0.0299	0.380189
2	460	Copper	HLA class II histocompatibility antigen gamma chain	rs2769264	1	151344741	84.7483	G	T		0.313	0.034	2.63027e-20	0.81138	0.0081	0.0322	0.794328
2	461	Copper	B-cell antigen receptor complex-associated protein alpha chain	rs1175550	1	3691528	38.2852	G	A		0.198	0.032	5.03002e-10	0.77219	0.0012	0.0299	0.977237
2	461	Copper	B-cell antigen receptor complex-associated protein alpha chain	rs2769264	1	151344741	84.7483	G	T		0.313	0.034	2.63027e-20	0.81138	0.0626	0.0322	0.0512861
2	462	Copper	B-cell antigen receptor complex-associated protein beta chain	rs1175550	1	3691528	38.2852	G	A		0.198	0.032	5.03002e-10	0.77219	0.0321	0.0299	0.281838
2	462	Copper	B-cell antigen receptor complex-associated protein beta chain	rs2769264	1	151344741	84.7483	G	T		0.313	0.034	2.63027e-20	0.81138	0.0439	0.0322	0.17378
2	463	Copper	T-lymphocyte activation antigen CD80	rs2769264	1	151344741	84.7483	G	T		0.313	0.034	2.63027e-20	0.81138	0.0035	0.0322	0.912011
2	464	Copper	SLAM family member 5	rs1175550	1	3691528	38.2852	G	A		0.198	0.032	5.03002e-10	0.77219	-0.0307	0.0299	0.301995
2	464	Copper	SLAM family member 5	rs2769264	1	151344741	84.7483	G	T		0.313	0.034	2.63027e-20	0.81138	-0.0065	0.0322	0.831764
2	465	Copper	SLAM family member 5	rs1175550	1	3691528	38.2852	G	A		0.198	0.032	5.03002e-10	0.77219	0.0465	0.0299	0.120226
2	465	Copper	SLAM family member 5	rs2769264	1	151344741	84.7483	G	T		0.313	0.034	2.63027e-20	0.81138	0.0547	0.0322	0.0891251
2	466	Copper	T-lymphocyte activation antigen CD86	rs1175550	1	3691528	38.2852	G	A		0.198	0.032	5.03002e-10	0.77219	0.0095	0.0299	0.758578
2	466	Copper	T-lymphocyte activation antigen CD86	rs2769264	1	151344741	84.7483	G	T		0.313	0.034	2.63027e-20	0.81138	0.0497	0.0322	0.123027
2	467	Copper	T-cell surface glycoprotein CD8 beta chain	rs1175550	1	3691528	38.2852	G	A		0.198	0.032	5.03002e-10	0.77219	0.0233	0.0299	0.436516
2	467	Copper	T-cell surface glycoprotein CD8 beta chain	rs2769264	1	151344741	84.7483	G	T		0.313	0.034	2.63027e-20	0.81138	0.0083	0.0322	0.794328
2	468	Copper	Complement component C1q receptor	rs1175550	1	3691528	38.2852	G	A		0.198	0.032	5.03002e-10	0.77219	-0.0331	0.0299	0.269153
2	468	Copper	Complement component C1q receptor	rs2769264	1	151344741	84.7483	G	T		0.313	0.034	2.63027e-20	0.81138	0.0122	0.0322	0.707946
2	469	Copper	Complement component C1q receptor	rs1175550	1	3691528	38.2852	G	A		0.198	0.032	5.03002e-10	0.77219	-0.0261	0.0299	0.380189
2	469	Copper	Complement component C1q receptor	rs2769264	1	151344741	84.7483	G	T		0.313	0.034	2.63027e-20	0.81138	0.0395	0.0322	0.218776
2	470	Copper	T-cell surface protein tactile	rs1175550	1	3691528	38.2852	G	A		0.198	0.032	5.03002e-10	0.77219	0.0325	0.0299	0.275423
2	470	Copper	T-cell surface protein tactile	rs2769264	1	151344741	84.7483	G	T		0.313	0.034	2.63027e-20	0.81138	-0.0406	0.0322	0.204174
2	471	Copper	CD97 antigen	rs1175550	1	3691528	38.2852	G	A		0.198	0.032	5.03002e-10	0.77219	-0.0146	0.0299	0.630957
2	471	Copper	CD97 antigen	rs2769264	1	151344741	84.7483	G	T		0.313	0.034	2.63027e-20	0.81138	0.0145	0.0322	0.645654
2	472	Copper	M-phase inducer phosphatase 2	rs1175550	1	3691528	38.2852	G	A		0.198	0.032	5.03002e-10	0.77219	-0.0125	0.0299	0.676083
2	473	Copper	Cyclin-dependent kinase 1:G2/mitotic-specific cyclin-B1 complex	rs1175550	1	3691528	38.2852	G	A		0.198	0.032	5.03002e-10	0.77219	0.0217	0.0299	0.467735
2	473	Copper	Cyclin-dependent kinase 1:G2/mitotic-specific cyclin-B1 complex	rs2769264	1	151344741	84.7483	G	T		0.313	0.034	2.63027e-20	0.81138	-0.051	0.0322	0.112202
2	474	Copper	Cell division control protein 42 homolog	rs1175550	1	3691528	38.2852	G	A		0.198	0.032	5.03002e-10	0.77219	0.0183	0.0299	0.537032
2	474	Copper	Cell division control protein 42 homolog	rs2769264	1	151344741	84.7483	G	T		0.313	0.034	2.63027e-20	0.81138	0.0442	0.0322	0.169824
2	475	Copper	Serine/threonine-protein kinase MRCK alpha	rs1175550	1	3691528	38.2852	G	A		0.198	0.032	5.03002e-10	0.77219	-0.0174	0.0299	0.562341
2	475	Copper	Serine/threonine-protein kinase MRCK alpha	rs2769264	1	151344741	84.7483	G	T		0.313	0.034	2.63027e-20	0.81138	-0.0451	0.0322	0.162181
2	476	Copper	Serine/threonine-protein kinase MRCK beta	rs1175550	1	3691528	38.2852	G	A		0.198	0.032	5.03002e-10	0.77219	0.0252	0.0299	0.398107
2	476	Copper	Serine/threonine-protein kinase MRCK beta	rs2769264	1	151344741	84.7483	G	T		0.313	0.034	2.63027e-20	0.81138	-0.0643	0.0322	0.0457088
2	477	Copper	CUB domain-containing protein 1	rs1175550	1	3691528	38.2852	G	A		0.198	0.032	5.03002e-10	0.77219	-0.0046	0.0299	0.870964
2	477	Copper	CUB domain-containing protein 1	rs2769264	1	151344741	84.7483	G	T		0.313	0.034	2.63027e-20	0.81138	0.0214	0.0322	0.512861
2	478	Copper	Cadherin-12	rs1175550	1	3691528	38.2852	G	A		0.198	0.032	5.03002e-10	0.77219	0.0445	0.0299	0.138038
2	478	Copper	Cadherin-12	rs2769264	1	151344741	84.7483	G	T		0.313	0.034	2.63027e-20	0.81138	-0.0204	0.0322	0.524807
2	479	Copper	Cadherin-12	rs1175550	1	3691528	38.2852	G	A		0.198	0.032	5.03002e-10	0.77219	-0.0205	0.0299	0.489779
2	479	Copper	Cadherin-12	rs2769264	1	151344741	84.7483	G	T		0.313	0.034	2.63027e-20	0.81138	-0.0346	0.0322	0.281838
2	480	Copper	Cadherin-1	rs1175550	1	3691528	38.2852	G	A		0.198	0.032	5.03002e-10	0.77219	-0.0026	0.0299	0.933254
2	480	Copper	Cadherin-1	rs2769264	1	151344741	84.7483	G	T		0.313	0.034	2.63027e-20	0.81138	0.0306	0.0322	0.338844
2	481	Copper	Cadherin-15	rs1175550	1	3691528	38.2852	G	A		0.198	0.032	5.03002e-10	0.77219	-0.0058	0.0299	0.851138
2	481	Copper	Cadherin-15	rs2769264	1	151344741	84.7483	G	T		0.313	0.034	2.63027e-20	0.81138	0.0286	0.0322	0.371535
2	482	Copper	Cadherin-15	rs1175550	1	3691528	38.2852	G	A		0.198	0.032	5.03002e-10	0.77219	-0.0018	0.0299	0.954993
2	482	Copper	Cadherin-15	rs2769264	1	151344741	84.7483	G	T		0.313	0.034	2.63027e-20	0.81138	-0.0268	0.0322	0.40738
2	483	Copper	Cadherin-2	rs1175550	1	3691528	38.2852	G	A		0.198	0.032	5.03002e-10	0.77219	-0.0565	0.0299	0.0588844
2	483	Copper	Cadherin-2	rs2769264	1	151344741	84.7483	G	T		0.313	0.034	2.63027e-20	0.81138	-0.0034	0.0322	0.912011
2	484	Copper	Cadherin-3	rs1175550	1	3691528	38.2852	G	A		0.198	0.032	5.03002e-10	0.77219	-0.0223	0.0299	0.457088
2	484	Copper	Cadherin-3	rs2769264	1	151344741	84.7483	G	T		0.313	0.034	2.63027e-20	0.81138	0.0056	0.0322	0.870964
2	485	Copper	Cadherin-5	rs1175550	1	3691528	38.2852	G	A		0.198	0.032	5.03002e-10	0.77219	-0.0079	0.0299	0.794328
2	485	Copper	Cadherin-5	rs2769264	1	151344741	84.7483	G	T		0.313	0.034	2.63027e-20	0.81138	0.0062	0.0322	0.851138
2	486	Copper	Cadherin-7	rs1175550	1	3691528	38.2852	G	A		0.198	0.032	5.03002e-10	0.77219	-0.0072	0.0299	0.812831
2	486	Copper	Cadherin-7	rs2769264	1	151344741	84.7483	G	T		0.313	0.034	2.63027e-20	0.81138	-0.0005	0.0322	0.977237
2	487	Copper	Cadherin-related family member 1	rs1175550	1	3691528	38.2852	G	A		0.198	0.032	5.03002e-10	0.77219	-0.0508	0.0299	0.0891251
2	487	Copper	Cadherin-related family member 1	rs2769264	1	151344741	84.7483	G	T		0.313	0.034	2.63027e-20	0.81138	0.0354	0.0322	0.269153
2	488	Copper	Cadherin-related family member 3	rs1175550	1	3691528	38.2852	G	A		0.198	0.032	5.03002e-10	0.77219	-0.0191	0.0299	0.524807
2	488	Copper	Cadherin-related family member 3	rs2769264	1	151344741	84.7483	G	T		0.313	0.034	2.63027e-20	0.81138	0.0111	0.0322	0.724436
2	489	Copper	Cadherin-related family member 3	rs1175550	1	3691528	38.2852	G	A		0.198	0.032	5.03002e-10	0.77219	-0.0162	0.0299	0.588844
2	489	Copper	Cadherin-related family member 3	rs2769264	1	151344741	84.7483	G	T		0.313	0.034	2.63027e-20	0.81138	0.0035	0.0322	0.912011
2	490	Copper	Cadherin-related family member 5	rs1175550	1	3691528	38.2852	G	A		0.198	0.032	5.03002e-10	0.77219	-0.0311	0.0299	0.301995
2	490	Copper	Cadherin-related family member 5	rs2769264	1	151344741	84.7483	G	T		0.313	0.034	2.63027e-20	0.81138	-0.0147	0.0322	0.645654
2	491	Copper	Cyclin-dependent kinase 2-associated protein 1	rs1175550	1	3691528	38.2852	G	A		0.198	0.032	5.03002e-10	0.77219	-0.0002	0.0299	1
2	491	Copper	Cyclin-dependent kinase 2-associated protein 1	rs2769264	1	151344741	84.7483	G	T		0.313	0.034	2.63027e-20	0.81138	-0.0237	0.0322	0.457088
2	492	Copper	Cyclin-dependent kinase 2:Cyclin-A2 complex	rs1175550	1	3691528	38.2852	G	A		0.198	0.032	5.03002e-10	0.77219	0.0007	0.0299	0.977237
2	492	Copper	Cyclin-dependent kinase 2:Cyclin-A2 complex	rs2769264	1	151344741	84.7483	G	T		0.313	0.034	2.63027e-20	0.81138	0.0352	0.0322	0.275423
2	493	Copper	Cyclin-dependent kinase 5:Cyclin-dependent kinase 5 activator 1 complex	rs1175550	1	3691528	38.2852	G	A		0.198	0.032	5.03002e-10	0.77219	-0.031	0.0299	0.301995
2	493	Copper	Cyclin-dependent kinase 5:Cyclin-dependent kinase 5 activator 1 complex	rs2769264	1	151344741	84.7483	G	T		0.313	0.034	2.63027e-20	0.81138	0.015	0.0322	0.645654
2	494	Copper	Cyclin-dependent kinase 8:Cyclin-C complex	rs1175550	1	3691528	38.2852	G	A		0.198	0.032	5.03002e-10	0.77219	-0.0115	0.0299	0.707946
2	494	Copper	Cyclin-dependent kinase 8:Cyclin-C complex	rs2769264	1	151344741	84.7483	G	T		0.313	0.034	2.63027e-20	0.81138	-0.0075	0.0322	0.812831
2	495	Copper	Cyclin-dependent kinase inhibitor 1B	rs1175550	1	3691528	38.2852	G	A		0.198	0.032	5.03002e-10	0.77219	-0.0051	0.0299	0.870964
2	495	Copper	Cyclin-dependent kinase inhibitor 1B	rs2769264	1	151344741	84.7483	G	T		0.313	0.034	2.63027e-20	0.81138	-0.0346	0.0322	0.281838
2	496	Copper	Cyclin-dependent kinase 4 inhibitor B	rs1175550	1	3691528	38.2852	G	A		0.198	0.032	5.03002e-10	0.77219	-0.0138	0.0299	0.645654
2	496	Copper	Cyclin-dependent kinase 4 inhibitor B	rs2769264	1	151344741	84.7483	G	T		0.313	0.034	2.63027e-20	0.81138	-0.0345	0.0322	0.281838
2	497	Copper	Cyclin-dependent kinase inhibitor 3	rs1175550	1	3691528	38.2852	G	A		0.198	0.032	5.03002e-10	0.77219	0.0366	0.0299	0.218776
2	497	Copper	Cyclin-dependent kinase inhibitor 3	rs2769264	1	151344741	84.7483	G	T		0.313	0.034	2.63027e-20	0.81138	0.0016	0.0322	0.954993
2	498	Copper	Cerebral dopamine neurotrophic factor	rs1175550	1	3691528	38.2852	G	A		0.198	0.032	5.03002e-10	0.77219	0.0107	0.0299	0.724436
2	498	Copper	Cerebral dopamine neurotrophic factor	rs2769264	1	151344741	84.7483	G	T		0.313	0.034	2.63027e-20	0.81138	0.0214	0.0322	0.501187
2	499	Copper	Cell adhesion molecule-related/down-regulated by oncogenes	rs1175550	1	3691528	38.2852	G	A		0.198	0.032	5.03002e-10	0.77219	-0.0466	0.0299	0.120226
2	499	Copper	Cell adhesion molecule-related/down-regulated by oncogenes	rs2769264	1	151344741	84.7483	G	T		0.313	0.034	2.63027e-20	0.81138	0.0488	0.0322	0.128825
2	500	Copper	Corneodesmosin	rs1175550	1	3691528	38.2852	G	A		0.198	0.032	5.03002e-10	0.77219	0.0174	0.0299	0.562341
2	500	Copper	Corneodesmosin	rs2769264	1	151344741	84.7483	G	T		0.313	0.034	2.63027e-20	0.81138	-0.0039	0.0322	0.912011
2	501	Copper	Testis-specific chromodomain protein Y 1	rs1175550	1	3691528	38.2852	G	A		0.198	0.032	5.03002e-10	0.77219	0.0008	0.0299	0.977237
2	501	Copper	Testis-specific chromodomain protein Y 1	rs2769264	1	151344741	84.7483	G	T		0.313	0.034	2.63027e-20	0.81138	-0.0109	0.0322	0.74131
2	502	Copper	Carcinoembryonic antigen-related cell adhesion molecule 1	rs1175550	1	3691528	38.2852	G	A		0.198	0.032	5.03002e-10	0.77219	0.013	0.0299	0.660693
2	502	Copper	Carcinoembryonic antigen-related cell adhesion molecule 1	rs2769264	1	151344741	84.7483	G	T		0.313	0.034	2.63027e-20	0.81138	0.0195	0.0322	0.549541
2	503	Copper	Carcinoembryonic antigen-related cell adhesion molecule 21	rs1175550	1	3691528	38.2852	G	A		0.198	0.032	5.03002e-10	0.77219	-0.0435	0.0299	0.144544
2	503	Copper	Carcinoembryonic antigen-related cell adhesion molecule 21	rs2769264	1	151344741	84.7483	G	T		0.313	0.034	2.63027e-20	0.81138	-0.0178	0.0322	0.57544
2	504	Copper	Carcinoembryonic antigen-related cell adhesion molecule 4	rs1175550	1	3691528	38.2852	G	A		0.198	0.032	5.03002e-10	0.77219	-0.0147	0.0299	0.630957
2	504	Copper	Carcinoembryonic antigen-related cell adhesion molecule 4	rs2769264	1	151344741	84.7483	G	T		0.313	0.034	2.63027e-20	0.81138	0.0036	0.0322	0.912011
2	505	Copper	CCAAT/enhancer-binding protein beta	rs1175550	1	3691528	38.2852	G	A		0.198	0.032	5.03002e-10	0.77219	-0.0033	0.0299	0.912011
2	505	Copper	CCAAT/enhancer-binding protein beta	rs2769264	1	151344741	84.7483	G	T		0.313	0.034	2.63027e-20	0.81138	-0.0353	0.0322	0.275423
2	506	Copper	Adenosine deaminase CECR1	rs1175550	1	3691528	38.2852	G	A		0.198	0.032	5.03002e-10	0.77219	0.0064	0.0299	0.831764
2	506	Copper	Adenosine deaminase CECR1	rs2769264	1	151344741	84.7483	G	T		0.313	0.034	2.63027e-20	0.81138	0.0329	0.0322	0.30903
2	507	Copper	Bile salt-activated lipase	rs1175550	1	3691528	38.2852	G	A		0.198	0.032	5.03002e-10	0.77219	0.0168	0.0299	0.57544
2	507	Copper	Bile salt-activated lipase	rs2769264	1	151344741	84.7483	G	T		0.313	0.034	2.63027e-20	0.81138	-0.0628	0.0322	0.0512861
2	508	Copper	Chymotrypsin-like elastase family member 2A	rs1175550	1	3691528	38.2852	G	A		0.198	0.032	5.03002e-10	0.77219	-0.0147	0.0299	0.616595
2	508	Copper	Chymotrypsin-like elastase family member 2A	rs2769264	1	151344741	84.7483	G	T		0.313	0.034	2.63027e-20	0.81138	-0.0378	0.0322	0.239883
2	509	Copper	Chymotrypsin-like elastase family member 3B	rs1175550	1	3691528	38.2852	G	A		0.198	0.032	5.03002e-10	0.77219	0.0449	0.0299	0.131826
2	509	Copper	Chymotrypsin-like elastase family member 3B	rs2769264	1	151344741	84.7483	G	T		0.313	0.034	2.63027e-20	0.81138	-0.0631	0.0322	0.0501187
2	510	Copper	CUGBP Elav-like family member 2	rs1175550	1	3691528	38.2852	G	A		0.198	0.032	5.03002e-10	0.77219	-0.0037	0.0299	0.891251
2	510	Copper	CUGBP Elav-like family member 2	rs2769264	1	151344741	84.7483	G	T		0.313	0.034	2.63027e-20	0.81138	-0.0553	0.0322	0.0851138
2	511	Copper	Centromere protein W	rs1175550	1	3691528	38.2852	G	A		0.198	0.032	5.03002e-10	0.77219	-0.0052	0.0299	0.870964
2	513	Copper	Centrosomal protein of 57 kDa	rs1175550	1	3691528	38.2852	G	A		0.198	0.032	5.03002e-10	0.77219	-0.0022	0.0299	0.933254
2	513	Copper	Centrosomal protein of 57 kDa	rs2769264	1	151344741	84.7483	G	T		0.313	0.034	2.63027e-20	0.81138	-0.0138	0.0322	0.676083
2	514	Copper	Centrosomal protein of 57 kDa	rs1175550	1	3691528	38.2852	G	A		0.198	0.032	5.03002e-10	0.77219	-0.0085	0.0299	0.776247
2	514	Copper	Centrosomal protein of 57 kDa	rs2769264	1	151344741	84.7483	G	T		0.313	0.034	2.63027e-20	0.81138	-0.0532	0.0322	0.0977237
2	515	Copper	Ceramide synthase 5	rs1175550	1	3691528	38.2852	G	A		0.198	0.032	5.03002e-10	0.77219	-0.0452	0.0299	0.131826
2	515	Copper	Ceramide synthase 5	rs2769264	1	151344741	84.7483	G	T		0.313	0.034	2.63027e-20	0.81138	-0.0105	0.0322	0.74131
2	516	Copper	Centrin-2	rs1175550	1	3691528	38.2852	G	A		0.198	0.032	5.03002e-10	0.77219	-0.0032	0.0299	0.912011
2	517	Copper	Cilia- and flagella-associated protein 45	rs1175550	1	3691528	38.2852	G	A		0.198	0.032	5.03002e-10	0.77219	-0.0006	0.0299	0.977237
2	517	Copper	Cilia- and flagella-associated protein 45	rs2769264	1	151344741	84.7483	G	T		0.313	0.034	2.63027e-20	0.81138	-0.0498	0.0322	0.120226
2	518	Copper	Complement factor B	rs1175550	1	3691528	38.2852	G	A		0.198	0.032	5.03002e-10	0.77219	0.0313	0.0299	0.295121
2	518	Copper	Complement factor B	rs2769264	1	151344741	84.7483	G	T		0.313	0.034	2.63027e-20	0.81138	0.0127	0.0322	0.691831
2	519	Copper	Cryptic protein	rs1175550	1	3691528	38.2852	G	A		0.198	0.032	5.03002e-10	0.77219	0.0167	0.0299	0.57544
2	519	Copper	Cryptic protein	rs2769264	1	151344741	84.7483	G	T		0.313	0.034	2.63027e-20	0.81138	-0.0414	0.0322	0.199526
2	520	Copper	Complement factor H	rs1175550	1	3691528	38.2852	G	A		0.198	0.032	5.03002e-10	0.77219	0.0114	0.0299	0.707946
2	520	Copper	Complement factor H	rs2769264	1	151344741	84.7483	G	T		0.313	0.034	2.63027e-20	0.81138	-0.018	0.0322	0.57544
2	521	Copper	Complement factor H-related protein 5	rs1175550	1	3691528	38.2852	G	A		0.198	0.032	5.03002e-10	0.77219	-0.0385	0.0299	0.199526
2	521	Copper	Complement factor H-related protein 5	rs2769264	1	151344741	84.7483	G	T		0.313	0.034	2.63027e-20	0.81138	0.0247	0.0322	0.446684
2	522	Copper	Complement factor H-related protein 5	rs1175550	1	3691528	38.2852	G	A		0.198	0.032	5.03002e-10	0.77219	-0.0176	0.0299	0.549541
2	522	Copper	Complement factor H-related protein 5	rs2769264	1	151344741	84.7483	G	T		0.313	0.034	2.63027e-20	0.81138	-0.0306	0.0322	0.338844
2	523	Copper	Complement factor I	rs1175550	1	3691528	38.2852	G	A		0.198	0.032	5.03002e-10	0.77219	0.0468	0.0299	0.11749
2	523	Copper	Complement factor I	rs2769264	1	151344741	84.7483	G	T		0.313	0.034	2.63027e-20	0.81138	-0.0254	0.0322	0.426581
2	524	Copper	Cofilin-1	rs1175550	1	3691528	38.2852	G	A		0.198	0.032	5.03002e-10	0.77219	-0.0117	0.0299	0.691831
2	524	Copper	Cofilin-1	rs2769264	1	151344741	84.7483	G	T		0.313	0.034	2.63027e-20	0.81138	-0.058	0.0322	0.0707946
2	525	Copper	Properdin	rs1175550	1	3691528	38.2852	G	A		0.198	0.032	5.03002e-10	0.77219	-0.0191	0.0299	0.524807
2	525	Copper	Properdin	rs2769264	1	151344741	84.7483	G	T		0.313	0.034	2.63027e-20	0.81138	-0.02	0.0322	0.537032
2	526	Copper	Glycoprotein hormones alpha chain	rs1175550	1	3691528	38.2852	G	A		0.198	0.032	5.03002e-10	0.77219	0.0105	0.0299	0.724436
2	526	Copper	Glycoprotein hormones alpha chain	rs2769264	1	151344741	84.7483	G	T		0.313	0.034	2.63027e-20	0.81138	0.0376	0.0322	0.239883
2	527	Copper	Human Chorionic Gonadotropin	rs1175550	1	3691528	38.2852	G	A		0.198	0.032	5.03002e-10	0.77219	0.0226	0.0299	0.446684
2	527	Copper	Human Chorionic Gonadotropin	rs2769264	1	151344741	84.7483	G	T		0.313	0.034	2.63027e-20	0.81138	0.0322	0.0322	0.316228
2	528	Copper	Follicle stimulating hormone	rs1175550	1	3691528	38.2852	G	A		0.198	0.032	5.03002e-10	0.77219	0.0314	0.0299	0.295121
2	528	Copper	Follicle stimulating hormone	rs2769264	1	151344741	84.7483	G	T		0.313	0.034	2.63027e-20	0.81138	0.0138	0.0322	0.676083
2	529	Copper	Luteinizing hormone	rs1175550	1	3691528	38.2852	G	A		0.198	0.032	5.03002e-10	0.77219	0.0087	0.0299	0.776247
2	529	Copper	Luteinizing hormone	rs2769264	1	151344741	84.7483	G	T		0.313	0.034	2.63027e-20	0.81138	-0.0254	0.0322	0.426581
2	530	Copper	Thyroid Stimulating Hormone	rs1175550	1	3691528	38.2852	G	A		0.198	0.032	5.03002e-10	0.77219	0.0532	0.0299	0.074131
2	530	Copper	Thyroid Stimulating Hormone	rs2769264	1	151344741	84.7483	G	T		0.313	0.034	2.63027e-20	0.81138	0.0282	0.0322	0.380189
2	531	Copper	Choriogonadotropin subunit beta variant 2	rs1175550	1	3691528	38.2852	G	A		0.198	0.032	5.03002e-10	0.77219	-0.0002	0.0299	1
2	531	Copper	Choriogonadotropin subunit beta variant 2	rs2769264	1	151344741	84.7483	G	T		0.313	0.034	2.63027e-20	0.81138	-0.0219	0.0322	0.501187
2	532	Copper	Cell growth regulator with EF hand domain protein 1	rs1175550	1	3691528	38.2852	G	A		0.198	0.032	5.03002e-10	0.77219	-0.0022	0.0299	0.933254
2	532	Copper	Cell growth regulator with EF hand domain protein 1	rs2769264	1	151344741	84.7483	G	T		0.313	0.034	2.63027e-20	0.81138	-0.0512	0.0322	0.112202
2	533	Copper	Chondroadherin	rs1175550	1	3691528	38.2852	G	A		0.198	0.032	5.03002e-10	0.77219	0.0053	0.0299	0.851138
2	533	Copper	Chondroadherin	rs2769264	1	151344741	84.7483	G	T		0.313	0.034	2.63027e-20	0.81138	0.0288	0.0322	0.371535
2	534	Copper	Coiled-coil-helix-coiled-coil-helix domain-containing protein 10, mitochondrial	rs1175550	1	3691528	38.2852	G	A		0.198	0.032	5.03002e-10	0.77219	0.018	0.0299	0.549541
2	534	Copper	Coiled-coil-helix-coiled-coil-helix domain-containing protein 10, mitochondrial	rs2769264	1	151344741	84.7483	G	T		0.313	0.034	2.63027e-20	0.81138	0.0203	0.0322	0.524807
2	535	Copper	Coiled-coil-helix-coiled-coil-helix domain-containing protein 2	rs1175550	1	3691528	38.2852	G	A		0.198	0.032	5.03002e-10	0.77219	-0.0348	0.0299	0.245471
2	535	Copper	Coiled-coil-helix-coiled-coil-helix domain-containing protein 2	rs2769264	1	151344741	84.7483	G	T		0.313	0.034	2.63027e-20	0.81138	0.0105	0.0322	0.74131
2	536	Copper	Chromodomain-helicase-DNA-binding protein 7	rs1175550	1	3691528	38.2852	G	A		0.198	0.032	5.03002e-10	0.77219	0.0024	0.0299	0.933254
2	536	Copper	Chromodomain-helicase-DNA-binding protein 7	rs2769264	1	151344741	84.7483	G	T		0.313	0.034	2.63027e-20	0.81138	0.0221	0.0322	0.489779
2	537	Copper	Serine/threonine-protein kinase Chk1	rs1175550	1	3691528	38.2852	G	A		0.198	0.032	5.03002e-10	0.77219	0.0035	0.0299	0.912011
2	537	Copper	Serine/threonine-protein kinase Chk1	rs2769264	1	151344741	84.7483	G	T		0.313	0.034	2.63027e-20	0.81138	0.013	0.0322	0.691831
2	538	Copper	Chromogranin-A	rs1175550	1	3691528	38.2852	G	A		0.198	0.032	5.03002e-10	0.77219	-0.004	0.0299	0.891251
2	538	Copper	Chromogranin-A	rs2769264	1	151344741	84.7483	G	T		0.313	0.034	2.63027e-20	0.81138	0.0367	0.0322	0.25704
2	539	Copper	Secretogranin-1	rs1175550	1	3691528	38.2852	G	A		0.198	0.032	5.03002e-10	0.77219	-0.0181	0.0299	0.549541
2	539	Copper	Secretogranin-1	rs2769264	1	151344741	84.7483	G	T		0.313	0.034	2.63027e-20	0.81138	0.0441	0.0322	0.169824
2	540	Copper	Chitinase-3-like protein 1	rs1175550	1	3691528	38.2852	G	A		0.198	0.032	5.03002e-10	0.77219	-0.0044	0.0299	0.891251
2	540	Copper	Chitinase-3-like protein 1	rs2769264	1	151344741	84.7483	G	T		0.313	0.034	2.63027e-20	0.81138	-0.0059	0.0322	0.851138
2	541	Copper	Chitinase-3-like protein 2	rs1175550	1	3691528	38.2852	G	A		0.198	0.032	5.03002e-10	0.77219	-0.0079	0.0299	0.794328
2	541	Copper	Chitinase-3-like protein 2	rs2769264	1	151344741	84.7483	G	T		0.313	0.034	2.63027e-20	0.81138	0.0205	0.0322	0.524807
2	542	Copper	Cysteine-rich hydrophobic domain-containing protein 2	rs1175550	1	3691528	38.2852	G	A		0.198	0.032	5.03002e-10	0.77219	-0.0268	0.0299	0.371535
2	542	Copper	Cysteine-rich hydrophobic domain-containing protein 2	rs2769264	1	151344741	84.7483	G	T		0.313	0.034	2.63027e-20	0.81138	-0.0062	0.0322	0.851138
2	543	Copper	Chitotriosidase-1	rs1175550	1	3691528	38.2852	G	A		0.198	0.032	5.03002e-10	0.77219	-0.0121	0.0299	0.691831
2	543	Copper	Chitotriosidase-1	rs2769264	1	151344741	84.7483	G	T		0.313	0.034	2.63027e-20	0.81138	-0.0691	0.0322	0.0316228
2	544	Copper	Choline/ethanolamine kinase	rs1175550	1	3691528	38.2852	G	A		0.198	0.032	5.03002e-10	0.77219	0.0313	0.0299	0.295121
2	544	Copper	Choline/ethanolamine kinase	rs2769264	1	151344741	84.7483	G	T		0.313	0.034	2.63027e-20	0.81138	-0.0643	0.0322	0.0457088
2	545	Copper	Neural cell adhesion molecule L1-like protein	rs1175550	1	3691528	38.2852	G	A		0.198	0.032	5.03002e-10	0.77219	-0.0204	0.0299	0.489779
2	545	Copper	Neural cell adhesion molecule L1-like protein	rs2769264	1	151344741	84.7483	G	T		0.313	0.034	2.63027e-20	0.81138	0.0311	0.0322	0.331131
2	546	Copper	Calcineurin B homologous protein 1	rs1175550	1	3691528	38.2852	G	A		0.198	0.032	5.03002e-10	0.77219	-0.0169	0.0299	0.57544
2	546	Copper	Calcineurin B homologous protein 1	rs2769264	1	151344741	84.7483	G	T		0.313	0.034	2.63027e-20	0.81138	0.0037	0.0322	0.912011
2	547	Copper	Chordin	rs1175550	1	3691528	38.2852	G	A		0.198	0.032	5.03002e-10	0.77219	0.002	0.0299	0.954993
2	547	Copper	Chordin	rs2769264	1	151344741	84.7483	G	T		0.313	0.034	2.63027e-20	0.81138	0.0434	0.0322	0.177828
2	548	Copper	Chordin-like protein 1	rs1175550	1	3691528	38.2852	G	A		0.198	0.032	5.03002e-10	0.77219	-0.0188	0.0299	0.524807
2	548	Copper	Chordin-like protein 1	rs2769264	1	151344741	84.7483	G	T		0.313	0.034	2.63027e-20	0.81138	0.039	0.0322	0.223872
2	549	Copper	Chordin-like protein 2	rs1175550	1	3691528	38.2852	G	A		0.198	0.032	5.03002e-10	0.77219	0.0014	0.0299	0.954993
2	549	Copper	Chordin-like protein 2	rs2769264	1	151344741	84.7483	G	T		0.313	0.034	2.63027e-20	0.81138	0.0528	0.0322	0.1
2	550	Copper	Carbohydrate sulfotransferase 11	rs1175550	1	3691528	38.2852	G	A		0.198	0.032	5.03002e-10	0.77219	0.0164	0.0299	0.588844
2	550	Copper	Carbohydrate sulfotransferase 11	rs2769264	1	151344741	84.7483	G	T		0.313	0.034	2.63027e-20	0.81138	-0.0098	0.0322	0.758578
2	551	Copper	Carbohydrate sulfotransferase 14	rs1175550	1	3691528	38.2852	G	A		0.198	0.032	5.03002e-10	0.77219	0.0179	0.0299	0.549541
2	551	Copper	Carbohydrate sulfotransferase 14	rs2769264	1	151344741	84.7483	G	T		0.313	0.034	2.63027e-20	0.81138	-0.0308	0.0322	0.338844
2	552	Copper	Carbohydrate sulfotransferase 15	rs1175550	1	3691528	38.2852	G	A		0.198	0.032	5.03002e-10	0.77219	-0.021	0.0299	0.47863
2	552	Copper	Carbohydrate sulfotransferase 15	rs2769264	1	151344741	84.7483	G	T		0.313	0.034	2.63027e-20	0.81138	0.0301	0.0322	0.346737
2	553	Copper	Carbohydrate sulfotransferase 15	rs1175550	1	3691528	38.2852	G	A		0.198	0.032	5.03002e-10	0.77219	-0.0014	0.0299	0.954993
2	553	Copper	Carbohydrate sulfotransferase 15	rs2769264	1	151344741	84.7483	G	T		0.313	0.034	2.63027e-20	0.81138	0.0282	0.0322	0.380189
2	554	Copper	Carbohydrate sulfotransferase 1	rs1175550	1	3691528	38.2852	G	A		0.198	0.032	5.03002e-10	0.77219	-0.0459	0.0299	0.125893
2	554	Copper	Carbohydrate sulfotransferase 1	rs2769264	1	151344741	84.7483	G	T		0.313	0.034	2.63027e-20	0.81138	0.0265	0.0322	0.40738
2	555	Copper	Carbohydrate sulfotransferase 2	rs1175550	1	3691528	38.2852	G	A		0.198	0.032	5.03002e-10	0.77219	0.0284	0.0299	0.346737
2	555	Copper	Carbohydrate sulfotransferase 2	rs2769264	1	151344741	84.7483	G	T		0.313	0.034	2.63027e-20	0.81138	0.0186	0.0322	0.562341
2	556	Copper	Carbohydrate sulfotransferase 3	rs1175550	1	3691528	38.2852	G	A		0.198	0.032	5.03002e-10	0.77219	0.0385	0.0299	0.199526
2	556	Copper	Carbohydrate sulfotransferase 3	rs2769264	1	151344741	84.7483	G	T		0.313	0.034	2.63027e-20	0.81138	-0.0033	0.0322	0.912011
2	557	Copper	Carbohydrate sulfotransferase 5	rs1175550	1	3691528	38.2852	G	A		0.198	0.032	5.03002e-10	0.77219	-0.0371	0.0299	0.213796
2	557	Copper	Carbohydrate sulfotransferase 5	rs2769264	1	151344741	84.7483	G	T		0.313	0.034	2.63027e-20	0.81138	0.0629	0.0322	0.0501187
2	558	Copper	Carbohydrate sulfotransferase 6	rs1175550	1	3691528	38.2852	G	A		0.198	0.032	5.03002e-10	0.77219	-0.0267	0.0299	0.371535
2	558	Copper	Carbohydrate sulfotransferase 6	rs2769264	1	151344741	84.7483	G	T		0.313	0.034	2.63027e-20	0.81138	0.0658	0.0322	0.040738
2	559	Copper	Carbohydrate sulfotransferase 9	rs1175550	1	3691528	38.2852	G	A		0.198	0.032	5.03002e-10	0.77219	0.0063	0.0299	0.831764
2	559	Copper	Carbohydrate sulfotransferase 9	rs2769264	1	151344741	84.7483	G	T		0.313	0.034	2.63027e-20	0.81138	0.0566	0.0322	0.0776247
2	560	Copper	Cartilage intermediate layer protein 1	rs1175550	1	3691528	38.2852	G	A		0.198	0.032	5.03002e-10	0.77219	0.0092	0.0299	0.758578
2	560	Copper	Cartilage intermediate layer protein 1	rs2769264	1	151344741	84.7483	G	T		0.313	0.034	2.63027e-20	0.81138	-0.0224	0.0322	0.489779
2	561	Copper	Cold-inducible RNA-binding protein	rs1175550	1	3691528	38.2852	G	A		0.198	0.032	5.03002e-10	0.77219	0.0346	0.0299	0.245471
2	561	Copper	Cold-inducible RNA-binding protein	rs2769264	1	151344741	84.7483	G	T		0.313	0.034	2.63027e-20	0.81138	-0.0086	0.0322	0.794328
2	562	Copper	CDGSH iron-sulfur domain-containing protein 1	rs1175550	1	3691528	38.2852	G	A		0.198	0.032	5.03002e-10	0.77219	0.0127	0.0299	0.676083
2	562	Copper	CDGSH iron-sulfur domain-containing protein 1	rs2769264	1	151344741	84.7483	G	T		0.313	0.034	2.63027e-20	0.81138	0.0051	0.0322	0.870964
2	563	Copper	CDGSH iron-sulfur domain-containing protein 2	rs1175550	1	3691528	38.2852	G	A		0.198	0.032	5.03002e-10	0.77219	-0.0326	0.0299	0.275423
2	563	Copper	CDGSH iron-sulfur domain-containing protein 2	rs2769264	1	151344741	84.7483	G	T		0.313	0.034	2.63027e-20	0.81138	0.0173	0.0322	0.588844
2	564	Copper	Cytoskeleton-associated protein 2	rs1175550	1	3691528	38.2852	G	A		0.198	0.032	5.03002e-10	0.77219	-0.0468	0.0299	0.11749
2	564	Copper	Cytoskeleton-associated protein 2	rs2769264	1	151344741	84.7483	G	T		0.313	0.034	2.63027e-20	0.81138	-0.0036	0.0322	0.912011
2	565	Copper	Creatine kinase B-type	rs1175550	1	3691528	38.2852	G	A		0.198	0.032	5.03002e-10	0.77219	-0.0344	0.0299	0.251189
2	565	Copper	Creatine kinase B-type	rs2769264	1	151344741	84.7483	G	T		0.313	0.034	2.63027e-20	0.81138	-0.0199	0.0322	0.537032
2	566	Copper	Creatine kinase M-type	rs1175550	1	3691528	38.2852	G	A		0.198	0.032	5.03002e-10	0.77219	0.0248	0.0299	0.40738
2	566	Copper	Creatine kinase M-type	rs2769264	1	151344741	84.7483	G	T		0.313	0.034	2.63027e-20	0.81138	0.0047	0.0322	0.891251
2	567	Copper	Galectin-10	rs1175550	1	3691528	38.2852	G	A		0.198	0.032	5.03002e-10	0.77219	-0.0309	0.0299	0.301995
2	567	Copper	Galectin-10	rs2769264	1	151344741	84.7483	G	T		0.313	0.034	2.63027e-20	0.81138	-0.0188	0.0322	0.562341
2	568	Copper	C-type lectin domain family 10 member A	rs1175550	1	3691528	38.2852	G	A		0.198	0.032	5.03002e-10	0.77219	0.0142	0.0299	0.630957
2	568	Copper	C-type lectin domain family 10 member A	rs2769264	1	151344741	84.7483	G	T		0.313	0.034	2.63027e-20	0.81138	-0.0585	0.0322	0.0691831
2	569	Copper	Stem Cell Growth Factor-beta	rs1175550	1	3691528	38.2852	G	A		0.198	0.032	5.03002e-10	0.77219	0.0341	0.0299	0.251189
2	569	Copper	Stem Cell Growth Factor-beta	rs2769264	1	151344741	84.7483	G	T		0.313	0.034	2.63027e-20	0.81138	0.0257	0.0322	0.426581
2	570	Copper	C-type lectin domain family 12 member A	rs1175550	1	3691528	38.2852	G	A		0.198	0.032	5.03002e-10	0.77219	-0.0019	0.0299	0.954993
2	570	Copper	C-type lectin domain family 12 member A	rs2769264	1	151344741	84.7483	G	T		0.313	0.034	2.63027e-20	0.81138	0.0013	0.0322	0.977237
2	571	Copper	C-type lectin domain family 14 member A	rs1175550	1	3691528	38.2852	G	A		0.198	0.032	5.03002e-10	0.77219	0.0128	0.0299	0.676083
2	571	Copper	C-type lectin domain family 14 member A	rs2769264	1	151344741	84.7483	G	T		0.313	0.034	2.63027e-20	0.81138	-0.0371	0.0322	0.251189
2	572	Copper	C-type lectin domain family 2 member A	rs1175550	1	3691528	38.2852	G	A		0.198	0.032	5.03002e-10	0.77219	0.0069	0.0299	0.812831
2	572	Copper	C-type lectin domain family 2 member A	rs2769264	1	151344741	84.7483	G	T		0.313	0.034	2.63027e-20	0.81138	-0.0585	0.0322	0.0691831
2	573	Copper	C-type lectin domain family 2 member B	rs1175550	1	3691528	38.2852	G	A		0.198	0.032	5.03002e-10	0.77219	0.0327	0.0299	0.275423
2	573	Copper	C-type lectin domain family 2 member B	rs2769264	1	151344741	84.7483	G	T		0.313	0.034	2.63027e-20	0.81138	0.001	0.0322	0.977237
2	574	Copper	C-type lectin domain family 2 member D	rs1175550	1	3691528	38.2852	G	A		0.198	0.032	5.03002e-10	0.77219	0.0037	0.0299	0.891251
2	575	Copper	C-type lectin domain family 2 member L	rs1175550	1	3691528	38.2852	G	A		0.198	0.032	5.03002e-10	0.77219	0.0025	0.0299	0.933254
2	575	Copper	C-type lectin domain family 2 member L	rs2769264	1	151344741	84.7483	G	T		0.313	0.034	2.63027e-20	0.81138	-0.0157	0.0322	0.630957
2	576	Copper	C-type lectin domain family 4 member D	rs1175550	1	3691528	38.2852	G	A		0.198	0.032	5.03002e-10	0.77219	-0.0171	0.0299	0.562341
2	576	Copper	C-type lectin domain family 4 member D	rs2769264	1	151344741	84.7483	G	T		0.313	0.034	2.63027e-20	0.81138	-0.0005	0.0322	0.977237
2	577	Copper	C-type lectin domain family 4 member E	rs1175550	1	3691528	38.2852	G	A		0.198	0.032	5.03002e-10	0.77219	-0.0205	0.0299	0.489779
2	577	Copper	C-type lectin domain family 4 member E	rs2769264	1	151344741	84.7483	G	T		0.313	0.034	2.63027e-20	0.81138	0.0262	0.0322	0.416869
2	578	Copper	C-type lectin domain family 4 member M	rs1175550	1	3691528	38.2852	G	A		0.198	0.032	5.03002e-10	0.77219	-0.0306	0.0299	0.30903
2	578	Copper	C-type lectin domain family 4 member M	rs2769264	1	151344741	84.7483	G	T		0.313	0.034	2.63027e-20	0.81138	0.016	0.0322	0.616595
2	579	Copper	C-type lectin domain family 5 member A	rs1175550	1	3691528	38.2852	G	A		0.198	0.032	5.03002e-10	0.77219	0.0016	0.0299	0.954993
2	579	Copper	C-type lectin domain family 5 member A	rs2769264	1	151344741	84.7483	G	T		0.313	0.034	2.63027e-20	0.81138	0.0142	0.0322	0.660693
2	580	Copper	C-type lectin domain family 6 member A	rs1175550	1	3691528	38.2852	G	A		0.198	0.032	5.03002e-10	0.77219	-0.0194	0.0299	0.512861
2	580	Copper	C-type lectin domain family 6 member A	rs2769264	1	151344741	84.7483	G	T		0.313	0.034	2.63027e-20	0.81138	0.0618	0.0322	0.0549541
2	581	Copper	C-type lectin domain family 7 member A	rs1175550	1	3691528	38.2852	G	A		0.198	0.032	5.03002e-10	0.77219	0.0119	0.0299	0.691831
2	581	Copper	C-type lectin domain family 7 member A	rs2769264	1	151344741	84.7483	G	T		0.313	0.034	2.63027e-20	0.81138	-0.0562	0.0322	0.0812831
2	582	Copper	C-type lectin-like domain family 1	rs1175550	1	3691528	38.2852	G	A		0.198	0.032	5.03002e-10	0.77219	0.0152	0.0299	0.616595
2	582	Copper	C-type lectin-like domain family 1	rs2769264	1	151344741	84.7483	G	T		0.313	0.034	2.63027e-20	0.81138	-0.0141	0.0322	0.660693
2	583	Copper	Chloride intracellular channel protein 4	rs1175550	1	3691528	38.2852	G	A		0.198	0.032	5.03002e-10	0.77219	0.0043	0.0299	0.891251
2	583	Copper	Chloride intracellular channel protein 4	rs2769264	1	151344741	84.7483	G	T		0.313	0.034	2.63027e-20	0.81138	-0.0107	0.0322	0.74131
2	584	Copper	Chloride intracellular channel protein 5	rs1175550	1	3691528	38.2852	G	A		0.198	0.032	5.03002e-10	0.77219	-0.0225	0.0299	0.457088
2	584	Copper	Chloride intracellular channel protein 5	rs2769264	1	151344741	84.7483	G	T		0.313	0.034	2.63027e-20	0.81138	0.0556	0.0322	0.0851138
2	585	Copper	Clathrin interactor 1	rs1175550	1	3691528	38.2852	G	A		0.198	0.032	5.03002e-10	0.77219	0.0023	0.0299	0.933254
2	585	Copper	Clathrin interactor 1	rs2769264	1	151344741	84.7483	G	T		0.313	0.034	2.63027e-20	0.81138	-0.0237	0.0322	0.457088
2	586	Copper	Dual specificity protein kinase CLK2	rs1175550	1	3691528	38.2852	G	A		0.198	0.032	5.03002e-10	0.77219	-0.0258	0.0299	0.389045
2	586	Copper	Dual specificity protein kinase CLK2	rs2769264	1	151344741	84.7483	G	T		0.313	0.034	2.63027e-20	0.81138	0.0235	0.0322	0.467735
2	587	Copper	CXADR-like membrane protein	rs1175550	1	3691528	38.2852	G	A		0.198	0.032	5.03002e-10	0.77219	0.0218	0.0299	0.467735
2	587	Copper	CXADR-like membrane protein	rs2769264	1	151344741	84.7483	G	T		0.313	0.034	2.63027e-20	0.81138	0.0397	0.0322	0.218776
2	588	Copper	CXADR-like membrane protein	rs1175550	1	3691528	38.2852	G	A		0.198	0.032	5.03002e-10	0.77219	-0.0104	0.0299	0.724436
2	588	Copper	CXADR-like membrane protein	rs2769264	1	151344741	84.7483	G	T		0.313	0.034	2.63027e-20	0.81138	0.0405	0.0322	0.20893
2	589	Copper	Ceroid-lipofuscinosis neuronal protein 5	rs1175550	1	3691528	38.2852	G	A		0.198	0.032	5.03002e-10	0.77219	-0.0083	0.0299	0.776247
2	589	Copper	Ceroid-lipofuscinosis neuronal protein 5	rs2769264	1	151344741	84.7483	G	T		0.313	0.034	2.63027e-20	0.81138	-0.0073	0.0322	0.812831
2	590	Copper	Ceroid-lipofuscinosis neuronal protein 5	rs1175550	1	3691528	38.2852	G	A		0.198	0.032	5.03002e-10	0.77219	-0.0282	0.0299	0.346737
2	590	Copper	Ceroid-lipofuscinosis neuronal protein 5	rs2769264	1	151344741	84.7483	G	T		0.313	0.034	2.63027e-20	0.81138	0.028	0.0322	0.380189
2	591	Copper	Caseinolytic peptidase B protein homolog	rs1175550	1	3691528	38.2852	G	A		0.198	0.032	5.03002e-10	0.77219	0.0009	0.0299	0.977237
2	591	Copper	Caseinolytic peptidase B protein homolog	rs2769264	1	151344741	84.7483	G	T		0.313	0.034	2.63027e-20	0.81138	0.0288	0.0322	0.371535
2	592	Copper	Colipase	rs1175550	1	3691528	38.2852	G	A		0.198	0.032	5.03002e-10	0.77219	-0.0109	0.0299	0.724436
2	592	Copper	Colipase	rs2769264	1	151344741	84.7483	G	T		0.313	0.034	2.63027e-20	0.81138	0.0579	0.0322	0.0724436
2	593	Copper	Colipase-like protein 2	rs1175550	1	3691528	38.2852	G	A		0.198	0.032	5.03002e-10	0.77219	0.024	0.0299	0.416869
2	594	Copper	Calsyntenin-3	rs1175550	1	3691528	38.2852	G	A		0.198	0.032	5.03002e-10	0.77219	0.021	0.0299	0.47863
2	594	Copper	Calsyntenin-3	rs2769264	1	151344741	84.7483	G	T		0.313	0.034	2.63027e-20	0.81138	0.0307	0.0322	0.338844
2	595	Copper	Clathrin heavy chain 1	rs1175550	1	3691528	38.2852	G	A		0.198	0.032	5.03002e-10	0.77219	0.0215	0.0299	0.467735
2	595	Copper	Clathrin heavy chain 1	rs2769264	1	151344741	84.7483	G	T		0.313	0.034	2.63027e-20	0.81138	0.0224	0.0322	0.489779
2	596	Copper	Clusterin	rs1175550	1	3691528	38.2852	G	A		0.198	0.032	5.03002e-10	0.77219	-0.0339	0.0299	0.25704
2	596	Copper	Clusterin	rs2769264	1	151344741	84.7483	G	T		0.313	0.034	2.63027e-20	0.81138	0.0204	0.0322	0.524807
2	597	Copper	Chymase	rs1175550	1	3691528	38.2852	G	A		0.198	0.032	5.03002e-10	0.77219	-0.0275	0.0299	0.354813
2	598	Copper	UMP-CMP kinase	rs1175550	1	3691528	38.2852	G	A		0.198	0.032	5.03002e-10	0.77219	-0.0011	0.0299	0.977237
2	598	Copper	UMP-CMP kinase	rs2769264	1	151344741	84.7483	G	T		0.313	0.034	2.63027e-20	0.81138	-0.0548	0.0322	0.0891251
2	599	Copper	UMP-CMP kinase	rs1175550	1	3691528	38.2852	G	A		0.198	0.032	5.03002e-10	0.77219	-0.0193	0.0299	0.512861
2	599	Copper	UMP-CMP kinase	rs2769264	1	151344741	84.7483	G	T		0.313	0.034	2.63027e-20	0.81138	0.0145	0.0322	0.660693
2	600	Copper	Cytosolic non-specific dipeptidase	rs1175550	1	3691528	38.2852	G	A		0.198	0.032	5.03002e-10	0.77219	-0.0202	0.0299	0.501187
2	600	Copper	Cytosolic non-specific dipeptidase	rs2769264	1	151344741	84.7483	G	T		0.313	0.034	2.63027e-20	0.81138	-0.0493	0.0322	0.125893
2	601	Copper	Nuclear envelope phosphatase-regulatory subunit 1	rs1175550	1	3691528	38.2852	G	A		0.198	0.032	5.03002e-10	0.77219	-0.0203	0.0299	0.501187
2	601	Copper	Nuclear envelope phosphatase-regulatory subunit 1	rs2769264	1	151344741	84.7483	G	T		0.313	0.034	2.63027e-20	0.81138	-0.0423	0.0322	0.190546
2	602	Copper	CCR4-NOT transcription complex subunit 1	rs1175550	1	3691528	38.2852	G	A		0.198	0.032	5.03002e-10	0.77219	-0.0242	0.0299	0.416869
2	602	Copper	CCR4-NOT transcription complex subunit 1	rs2769264	1	151344741	84.7483	G	T		0.313	0.034	2.63027e-20	0.81138	-0.0411	0.0322	0.199526
2	603	Copper	2',3'-cyclic-nucleotide 3'-phosphodiesterase	rs1175550	1	3691528	38.2852	G	A		0.198	0.032	5.03002e-10	0.77219	0.0196	0.0299	0.512861
2	603	Copper	2',3'-cyclic-nucleotide 3'-phosphodiesterase	rs2769264	1	151344741	84.7483	G	T		0.313	0.034	2.63027e-20	0.81138	-0.0392	0.0322	0.223872
2	604	Copper	Ciliary neurotrophic factor	rs1175550	1	3691528	38.2852	G	A		0.198	0.032	5.03002e-10	0.77219	-0.0208	0.0299	0.489779
2	604	Copper	Ciliary neurotrophic factor	rs2769264	1	151344741	84.7483	G	T		0.313	0.034	2.63027e-20	0.81138	0.0333	0.0322	0.301995
2	605	Copper	Ciliary neurotrophic factor receptor subunit alpha	rs1175550	1	3691528	38.2852	G	A		0.198	0.032	5.03002e-10	0.77219	-0.036	0.0299	0.229087
2	605	Copper	Ciliary neurotrophic factor receptor subunit alpha	rs2769264	1	151344741	84.7483	G	T		0.313	0.034	2.63027e-20	0.81138	0.0631	0.0322	0.0501187
2	606	Copper	Ciliary neurotrophic factor receptor subunit alpha	rs1175550	1	3691528	38.2852	G	A		0.198	0.032	5.03002e-10	0.77219	-0.0336	0.0299	0.263027
2	606	Copper	Ciliary neurotrophic factor receptor subunit alpha	rs2769264	1	151344741	84.7483	G	T		0.313	0.034	2.63027e-20	0.81138	0.0564	0.0322	0.0794328
2	607	Copper	Contactin-2	rs1175550	1	3691528	38.2852	G	A		0.198	0.032	5.03002e-10	0.77219	-0.0279	0.0299	0.346737
2	607	Copper	Contactin-2	rs2769264	1	151344741	84.7483	G	T		0.313	0.034	2.63027e-20	0.81138	0.0591	0.0322	0.0660693
2	608	Copper	Contactin-4	rs1175550	1	3691528	38.2852	G	A		0.198	0.032	5.03002e-10	0.77219	-0.0125	0.0299	0.676083
2	608	Copper	Contactin-4	rs2769264	1	151344741	84.7483	G	T		0.313	0.034	2.63027e-20	0.81138	0.0261	0.0322	0.416869
2	609	Copper	Contactin-5	rs1175550	1	3691528	38.2852	G	A		0.198	0.032	5.03002e-10	0.77219	0.0055	0.0299	0.851138
2	609	Copper	Contactin-5	rs2769264	1	151344741	84.7483	G	T		0.313	0.034	2.63027e-20	0.81138	0.0051	0.0322	0.870964
2	610	Copper	Contactin-associated protein 1	rs1175550	1	3691528	38.2852	G	A		0.198	0.032	5.03002e-10	0.77219	0.0108	0.0299	0.724436
2	610	Copper	Contactin-associated protein 1	rs2769264	1	151344741	84.7483	G	T		0.313	0.034	2.63027e-20	0.81138	0.0116	0.0322	0.724436
2	611	Copper	Contactin-associated protein-like 2	rs1175550	1	3691528	38.2852	G	A		0.198	0.032	5.03002e-10	0.77219	0.0002	0.0299	1
2	611	Copper	Contactin-associated protein-like 2	rs2769264	1	151344741	84.7483	G	T		0.313	0.034	2.63027e-20	0.81138	0.023	0.0322	0.47863
2	612	Copper	Cytochrome c oxidase assembly factor 3 homolog, mitochondrial	rs1175550	1	3691528	38.2852	G	A		0.198	0.032	5.03002e-10	0.77219	-0.0145	0.0299	0.630957
2	612	Copper	Cytochrome c oxidase assembly factor 3 homolog, mitochondrial	rs2769264	1	151344741	84.7483	G	T		0.313	0.034	2.63027e-20	0.81138	-0.0212	0.0322	0.512861
2	613	Copper	Cochlin	rs1175550	1	3691528	38.2852	G	A		0.198	0.032	5.03002e-10	0.77219	0.0276	0.0299	0.354813
2	613	Copper	Cochlin	rs2769264	1	151344741	84.7483	G	T		0.313	0.034	2.63027e-20	0.81138	-0.0539	0.0322	0.0933254
2	614	Copper	Conserved oligomeric Golgi complex subunit 8	rs1175550	1	3691528	38.2852	G	A		0.198	0.032	5.03002e-10	0.77219	0.0016	0.0299	0.954993
2	614	Copper	Conserved oligomeric Golgi complex subunit 8	rs2769264	1	151344741	84.7483	G	T		0.313	0.034	2.63027e-20	0.81138	0.0495	0.0322	0.123027
2	615	Copper	Collagen alpha-2(XI) chain	rs1175550	1	3691528	38.2852	G	A		0.198	0.032	5.03002e-10	0.77219	0.0117	0.0299	0.691831
2	615	Copper	Collagen alpha-2(XI) chain	rs2769264	1	151344741	84.7483	G	T		0.313	0.034	2.63027e-20	0.81138	0.0439	0.0322	0.17378
2	616	Copper	Collagen alpha-1(XV) chain	rs1175550	1	3691528	38.2852	G	A		0.198	0.032	5.03002e-10	0.77219	0.0074	0.0299	0.812831
2	616	Copper	Collagen alpha-1(XV) chain	rs2769264	1	151344741	84.7483	G	T		0.313	0.034	2.63027e-20	0.81138	0.0511	0.0322	0.112202
2	617	Copper	Endostatin	rs1175550	1	3691528	38.2852	G	A		0.198	0.032	5.03002e-10	0.77219	0.0255	0.0299	0.398107
2	617	Copper	Endostatin	rs2769264	1	151344741	84.7483	G	T		0.313	0.034	2.63027e-20	0.81138	0.0642	0.0322	0.0457088
2	618	Copper	Collagen alpha-1(I) chain	rs1175550	1	3691528	38.2852	G	A		0.198	0.032	5.03002e-10	0.77219	-0.0165	0.0299	0.57544
2	618	Copper	Collagen alpha-1(I) chain	rs2769264	1	151344741	84.7483	G	T		0.313	0.034	2.63027e-20	0.81138	-0.0072	0.0322	0.831764
2	619	Copper	Collagen alpha-1(XX) chain	rs1175550	1	3691528	38.2852	G	A		0.198	0.032	5.03002e-10	0.77219	-0.0145	0.0299	0.630957
2	619	Copper	Collagen alpha-1(XX) chain	rs2769264	1	151344741	84.7483	G	T		0.313	0.034	2.63027e-20	0.81138	-0.0031	0.0322	0.933254
2	620	Copper	Collagen alpha-1(XXVI) chain	rs1175550	1	3691528	38.2852	G	A		0.198	0.032	5.03002e-10	0.77219	0.0341	0.0299	0.251189
2	620	Copper	Collagen alpha-1(XXVI) chain	rs2769264	1	151344741	84.7483	G	T		0.313	0.034	2.63027e-20	0.81138	-0.0124	0.0322	0.707946
2	621	Copper	Collagen alpha-1(XXVIII) chain	rs1175550	1	3691528	38.2852	G	A		0.198	0.032	5.03002e-10	0.77219	-0.0154	0.0299	0.60256
2	621	Copper	Collagen alpha-1(XXVIII) chain	rs2769264	1	151344741	84.7483	G	T		0.313	0.034	2.63027e-20	0.81138	0.0239	0.0322	0.457088
2	622	Copper	Collagen alpha-1(VI) chain	rs1175550	1	3691528	38.2852	G	A		0.198	0.032	5.03002e-10	0.77219	-0.0088	0.0299	0.776247
2	622	Copper	Collagen alpha-1(VI) chain	rs2769264	1	151344741	84.7483	G	T		0.313	0.034	2.63027e-20	0.81138	0.0196	0.0322	0.537032
2	623	Copper	Collagen alpha-3(VI) chain	rs1175550	1	3691528	38.2852	G	A		0.198	0.032	5.03002e-10	0.77219	-0.0146	0.0299	0.630957
2	623	Copper	Collagen alpha-3(VI) chain	rs2769264	1	151344741	84.7483	G	T		0.313	0.034	2.63027e-20	0.81138	0.0054	0.0322	0.870964
2	624	Copper	Collagen alpha-5(VI) chain	rs1175550	1	3691528	38.2852	G	A		0.198	0.032	5.03002e-10	0.77219	-0.0472	0.0299	0.114815
2	624	Copper	Collagen alpha-5(VI) chain	rs2769264	1	151344741	84.7483	G	T		0.313	0.034	2.63027e-20	0.81138	0.0395	0.0322	0.218776
2	625	Copper	Collagen alpha-1(VIII) chain	rs1175550	1	3691528	38.2852	G	A		0.198	0.032	5.03002e-10	0.77219	-0.0282	0.0299	0.346737
2	625	Copper	Collagen alpha-1(VIII) chain	rs2769264	1	151344741	84.7483	G	T		0.313	0.034	2.63027e-20	0.81138	-0.0104	0.0322	0.74131
2	626	Copper	Collagen alpha-2(IX) chain	rs1175550	1	3691528	38.2852	G	A		0.198	0.032	5.03002e-10	0.77219	0.0608	0.0299	0.0416869
2	626	Copper	Collagen alpha-2(IX) chain	rs2769264	1	151344741	84.7483	G	T		0.313	0.034	2.63027e-20	0.81138	0.0179	0.0322	0.57544
2	627	Copper	Collectin-10	rs1175550	1	3691528	38.2852	G	A		0.198	0.032	5.03002e-10	0.77219	-0.0584	0.0299	0.0501187
2	627	Copper	Collectin-10	rs2769264	1	151344741	84.7483	G	T		0.313	0.034	2.63027e-20	0.81138	0.0503	0.0322	0.11749
2	628	Copper	Collectin-11	rs1175550	1	3691528	38.2852	G	A		0.198	0.032	5.03002e-10	0.77219	-0.0285	0.0299	0.338844
2	628	Copper	Collectin-11	rs2769264	1	151344741	84.7483	G	T		0.313	0.034	2.63027e-20	0.81138	0.0321	0.0322	0.316228
2	629	Copper	Collectin-12	rs1175550	1	3691528	38.2852	G	A		0.198	0.032	5.03002e-10	0.77219	-0.0205	0.0299	0.489779
2	629	Copper	Collectin-12	rs2769264	1	151344741	84.7483	G	T		0.313	0.034	2.63027e-20	0.81138	0.0275	0.0322	0.398107
2	630	Copper	Collectin-12	rs1175550	1	3691528	38.2852	G	A		0.198	0.032	5.03002e-10	0.77219	0.0444	0.0299	0.138038
2	630	Copper	Collectin-12	rs2769264	1	151344741	84.7483	G	T		0.313	0.034	2.63027e-20	0.81138	-0.0042	0.0322	0.891251
2	631	Copper	Procollagen galactosyltransferase 1	rs1175550	1	3691528	38.2852	G	A		0.198	0.032	5.03002e-10	0.77219	0.0454	0.0299	0.128825
2	631	Copper	Procollagen galactosyltransferase 1	rs2769264	1	151344741	84.7483	G	T		0.313	0.034	2.63027e-20	0.81138	-0.0196	0.0322	0.549541
2	632	Copper	Procollagen galactosyltransferase 2	rs1175550	1	3691528	38.2852	G	A		0.198	0.032	5.03002e-10	0.77219	-0.0236	0.0299	0.426581
2	632	Copper	Procollagen galactosyltransferase 2	rs2769264	1	151344741	84.7483	G	T		0.313	0.034	2.63027e-20	0.81138	-0.012	0.0322	0.707946
2	633	Copper	COMM domain-containing protein 1	rs1175550	1	3691528	38.2852	G	A		0.198	0.032	5.03002e-10	0.77219	-0.0151	0.0299	0.616595
2	633	Copper	COMM domain-containing protein 1	rs2769264	1	151344741	84.7483	G	T		0.313	0.034	2.63027e-20	0.81138	0.0034	0.0322	0.912011
2	634	Copper	COMM domain-containing protein 7	rs1175550	1	3691528	38.2852	G	A		0.198	0.032	5.03002e-10	0.77219	0.0213	0.0299	0.47863
2	634	Copper	COMM domain-containing protein 7	rs2769264	1	151344741	84.7483	G	T		0.313	0.034	2.63027e-20	0.81138	-0.0229	0.0322	0.47863
2	635	Copper	COP9 signalosome complex subunit 2	rs1175550	1	3691528	38.2852	G	A		0.198	0.032	5.03002e-10	0.77219	0.0087	0.0299	0.776247
2	636	Copper	Coactosin-like protein	rs1175550	1	3691528	38.2852	G	A		0.198	0.032	5.03002e-10	0.77219	-0.013	0.0299	0.660693
2	636	Copper	Coactosin-like protein	rs2769264	1	151344741	84.7483	G	T		0.313	0.034	2.63027e-20	0.81138	-0.0641	0.0322	0.0467735
2	637	Copper	Cytochrome c oxidase subunit 4 isoform 2, mitochondrial	rs1175550	1	3691528	38.2852	G	A		0.198	0.032	5.03002e-10	0.77219	-0.0253	0.0299	0.398107
2	637	Copper	Cytochrome c oxidase subunit 4 isoform 2, mitochondrial	rs2769264	1	151344741	84.7483	G	T		0.313	0.034	2.63027e-20	0.81138	0.0108	0.0322	0.74131
2	638	Copper	Cytochrome c oxidase subunit 5B, mitochondrial	rs1175550	1	3691528	38.2852	G	A		0.198	0.032	5.03002e-10	0.77219	-0.0481	0.0299	0.107152
2	638	Copper	Cytochrome c oxidase subunit 5B, mitochondrial	rs2769264	1	151344741	84.7483	G	T		0.313	0.034	2.63027e-20	0.81138	0.0349	0.0322	0.281838
2	639	Copper	Cytochrome c oxidase subunit 6C	rs1175550	1	3691528	38.2852	G	A		0.198	0.032	5.03002e-10	0.77219	-0.0389	0.0299	0.194984
2	639	Copper	Cytochrome c oxidase subunit 6C	rs2769264	1	151344741	84.7483	G	T		0.313	0.034	2.63027e-20	0.81138	-0.0403	0.0322	0.20893
2	640	Copper	Cytochrome c oxidase subunit 7A1, mitochondrial	rs1175550	1	3691528	38.2852	G	A		0.198	0.032	5.03002e-10	0.77219	-0.0081	0.0299	0.794328
2	640	Copper	Cytochrome c oxidase subunit 7A1, mitochondrial	rs2769264	1	151344741	84.7483	G	T		0.313	0.034	2.63027e-20	0.81138	0.011	0.0322	0.724436
2	641	Copper	Cytochrome c oxidase subunit 8A, mitochondrial	rs1175550	1	3691528	38.2852	G	A		0.198	0.032	5.03002e-10	0.77219	0.0432	0.0299	0.147911
2	641	Copper	Cytochrome c oxidase subunit 8A, mitochondrial	rs2769264	1	151344741	84.7483	G	T		0.313	0.034	2.63027e-20	0.81138	0.0183	0.0322	0.57544
2	642	Copper	Carboxypeptidase A2	rs1175550	1	3691528	38.2852	G	A		0.198	0.032	5.03002e-10	0.77219	-0.0061	0.0299	0.831764
2	642	Copper	Carboxypeptidase A2	rs2769264	1	151344741	84.7483	G	T		0.313	0.034	2.63027e-20	0.81138	0.0302	0.0322	0.346737
2	643	Copper	Carboxypeptidase A4	rs1175550	1	3691528	38.2852	G	A		0.198	0.032	5.03002e-10	0.77219	0.0303	0.0299	0.30903
2	643	Copper	Carboxypeptidase A4	rs2769264	1	151344741	84.7483	G	T		0.313	0.034	2.63027e-20	0.81138	0.0608	0.0322	0.0588844
2	644	Copper	Carboxypeptidase B	rs1175550	1	3691528	38.2852	G	A		0.198	0.032	5.03002e-10	0.77219	0.0015	0.0299	0.954993
2	644	Copper	Carboxypeptidase B	rs2769264	1	151344741	84.7483	G	T		0.313	0.034	2.63027e-20	0.81138	-0.0115	0.0322	0.724436
2	645	Copper	Carboxypeptidase M	rs1175550	1	3691528	38.2852	G	A		0.198	0.032	5.03002e-10	0.77219	-0.0135	0.0299	0.645654
2	645	Copper	Carboxypeptidase M	rs2769264	1	151344741	84.7483	G	T		0.313	0.034	2.63027e-20	0.81138	-0.0162	0.0322	0.616595
2	646	Copper	Copine-1	rs1175550	1	3691528	38.2852	G	A		0.198	0.032	5.03002e-10	0.77219	-0.0016	0.0299	0.954993
2	646	Copper	Copine-1	rs2769264	1	151344741	84.7483	G	T		0.313	0.034	2.63027e-20	0.81138	-0.0389	0.0322	0.229087
2	647	Copper	Probable serine carboxypeptidase CPVL	rs1175550	1	3691528	38.2852	G	A		0.198	0.032	5.03002e-10	0.77219	0.0223	0.0299	0.457088
2	647	Copper	Probable serine carboxypeptidase CPVL	rs2769264	1	151344741	84.7483	G	T		0.313	0.034	2.63027e-20	0.81138	0.0163	0.0322	0.616595
2	648	Copper	Probable carboxypeptidase X1	rs1175550	1	3691528	38.2852	G	A		0.198	0.032	5.03002e-10	0.77219	-0.0181	0.0299	0.549541
2	648	Copper	Probable carboxypeptidase X1	rs2769264	1	151344741	84.7483	G	T		0.313	0.034	2.63027e-20	0.81138	-0.0236	0.0322	0.467735
2	649	Copper	Carboxypeptidase Z	rs1175550	1	3691528	38.2852	G	A		0.198	0.032	5.03002e-10	0.77219	-0.0323	0.0299	0.281838
2	649	Copper	Carboxypeptidase Z	rs2769264	1	151344741	84.7483	G	T		0.313	0.034	2.63027e-20	0.81138	0.006	0.0322	0.851138
2	650	Copper	Cellular retinoic acid-binding protein 1	rs1175550	1	3691528	38.2852	G	A		0.198	0.032	5.03002e-10	0.77219	0.0105	0.0299	0.724436
2	650	Copper	Cellular retinoic acid-binding protein 1	rs2769264	1	151344741	84.7483	G	T		0.313	0.034	2.63027e-20	0.81138	-0.0187	0.0322	0.562341
2	651	Copper	Cellular retinoic acid-binding protein 2	rs1175550	1	3691528	38.2852	G	A		0.198	0.032	5.03002e-10	0.77219	0.0032	0.0299	0.912011
2	652	Copper	Protein crumbs homolog 1	rs1175550	1	3691528	38.2852	G	A		0.198	0.032	5.03002e-10	0.77219	-0.0031	0.0299	0.912011
2	652	Copper	Protein crumbs homolog 1	rs2769264	1	151344741	84.7483	G	T		0.313	0.034	2.63027e-20	0.81138	-0.0546	0.0322	0.0891251
2	653	Copper	Cyclic AMP-responsive element-binding protein 3-like protein 1	rs1175550	1	3691528	38.2852	G	A		0.198	0.032	5.03002e-10	0.77219	0.0467	0.0299	0.11749
2	653	Copper	Cyclic AMP-responsive element-binding protein 3-like protein 1	rs2769264	1	151344741	84.7483	G	T		0.313	0.034	2.63027e-20	0.81138	-0.0255	0.0322	0.426581
2	654	Copper	Cyclic AMP-responsive element-binding protein 3-like protein 4	rs1175550	1	3691528	38.2852	G	A		0.198	0.032	5.03002e-10	0.77219	0.018	0.0299	0.549541
2	654	Copper	Cyclic AMP-responsive element-binding protein 3-like protein 4	rs2769264	1	151344741	84.7483	G	T		0.313	0.034	2.63027e-20	0.81138	0.0402	0.0322	0.20893
2	655	Copper	CREB-binding protein	rs1175550	1	3691528	38.2852	G	A		0.198	0.032	5.03002e-10	0.77219	0.0036	0.0299	0.912011
2	655	Copper	CREB-binding protein	rs2769264	1	151344741	84.7483	G	T		0.313	0.034	2.63027e-20	0.81138	-0.0658	0.0322	0.040738
2	656	Copper	Protein CREG1	rs1175550	1	3691528	38.2852	G	A		0.198	0.032	5.03002e-10	0.77219	-0.0375	0.0299	0.20893
2	656	Copper	Protein CREG1	rs2769264	1	151344741	84.7483	G	T		0.313	0.034	2.63027e-20	0.81138	-0.0058	0.0322	0.851138
2	657	Copper	Cysteine-rich with EGF-like domain protein 1	rs1175550	1	3691528	38.2852	G	A		0.198	0.032	5.03002e-10	0.77219	-0.0357	0.0299	0.234423
2	657	Copper	Cysteine-rich with EGF-like domain protein 1	rs2769264	1	151344741	84.7483	G	T		0.313	0.034	2.63027e-20	0.81138	0.0418	0.0322	0.194984
2	658	Copper	Corticoliberin	rs1175550	1	3691528	38.2852	G	A		0.198	0.032	5.03002e-10	0.77219	-0.0392	0.0299	0.190546
2	659	Copper	Corticotropin-releasing factor-binding protein	rs1175550	1	3691528	38.2852	G	A		0.198	0.032	5.03002e-10	0.77219	-0.018	0.0299	0.549541
2	659	Copper	Corticotropin-releasing factor-binding protein	rs2769264	1	151344741	84.7483	G	T		0.313	0.034	2.63027e-20	0.81138	0.0627	0.0322	0.0512861
2	660	Copper	Cysteine-rich motor neuron 1 protein	rs1175550	1	3691528	38.2852	G	A		0.198	0.032	5.03002e-10	0.77219	-0.0151	0.0299	0.616595
2	660	Copper	Cysteine-rich motor neuron 1 protein	rs2769264	1	151344741	84.7483	G	T		0.313	0.034	2.63027e-20	0.81138	-0.064	0.0322	0.0467735
2	661	Copper	Cysteine-rich secretory protein 2	rs1175550	1	3691528	38.2852	G	A		0.198	0.032	5.03002e-10	0.77219	-0.0047	0.0299	0.870964
2	661	Copper	Cysteine-rich secretory protein 2	rs2769264	1	151344741	84.7483	G	T		0.313	0.034	2.63027e-20	0.81138	-0.0353	0.0322	0.275423
2	662	Copper	Cysteine-rich secretory protein 3	rs1175550	1	3691528	38.2852	G	A		0.198	0.032	5.03002e-10	0.77219	-0.0206	0.0299	0.489779
2	662	Copper	Cysteine-rich secretory protein 3	rs2769264	1	151344741	84.7483	G	T		0.313	0.034	2.63027e-20	0.81138	-0.0027	0.0322	0.933254
2	663	Copper	Cysteine-rich secretory protein LCCL domain-containing 2	rs1175550	1	3691528	38.2852	G	A		0.198	0.032	5.03002e-10	0.77219	0.0313	0.0299	0.295121
2	663	Copper	Cysteine-rich secretory protein LCCL domain-containing 2	rs2769264	1	151344741	84.7483	G	T		0.313	0.034	2.63027e-20	0.81138	0.0274	0.0322	0.398107
2	664	Copper	Adapter molecule crk	rs1175550	1	3691528	38.2852	G	A		0.198	0.032	5.03002e-10	0.77219	0.024	0.0299	0.416869
2	664	Copper	Adapter molecule crk	rs2769264	1	151344741	84.7483	G	T		0.313	0.034	2.63027e-20	0.81138	-0.0192	0.0322	0.549541
2	665	Copper	Crk-like protein	rs1175550	1	3691528	38.2852	G	A		0.198	0.032	5.03002e-10	0.77219	0.0172	0.0299	0.562341
2	665	Copper	Crk-like protein	rs2769264	1	151344741	84.7483	G	T		0.313	0.034	2.63027e-20	0.81138	-0.054	0.0322	0.0933254
2	666	Copper	Cytokine receptor-like factor 1:Cardiotrophin-like cytokine factor 1 Complex	rs1175550	1	3691528	38.2852	G	A		0.198	0.032	5.03002e-10	0.77219	0.0181	0.0299	0.549541
2	666	Copper	Cytokine receptor-like factor 1:Cardiotrophin-like cytokine factor 1 Complex	rs2769264	1	151344741	84.7483	G	T		0.313	0.034	2.63027e-20	0.81138	0.0498	0.0322	0.123027
2	667	Copper	Cytokine receptor-like factor 2	rs1175550	1	3691528	38.2852	G	A		0.198	0.032	5.03002e-10	0.77219	0.028	0.0299	0.346737
2	667	Copper	Cytokine receptor-like factor 2	rs2769264	1	151344741	84.7483	G	T		0.313	0.034	2.63027e-20	0.81138	0.0654	0.0322	0.0416869
2	668	Copper	Cytokine receptor-like factor 2	rs1175550	1	3691528	38.2852	G	A		0.198	0.032	5.03002e-10	0.77219	-0.0264	0.0299	0.380189
2	668	Copper	Cytokine receptor-like factor 2	rs2769264	1	151344741	84.7483	G	T		0.313	0.034	2.63027e-20	0.81138	-0.0475	0.0322	0.141254
2	669	Copper	Peroxisomal carnitine O-octanoyltransferase	rs2769264	1	151344741	84.7483	G	T		0.313	0.034	2.63027e-20	0.81138	-0.022	0.0322	0.489779
2	670	Copper	C-reactive protein	rs1175550	1	3691528	38.2852	G	A		0.198	0.032	5.03002e-10	0.77219	0.0447	0.0299	0.134896
2	670	Copper	C-reactive protein	rs2769264	1	151344741	84.7483	G	T		0.313	0.034	2.63027e-20	0.81138	-0.0202	0.0322	0.524807
2	671	Copper	Cytotoxic and regulatory T-cell molecule	rs1175550	1	3691528	38.2852	G	A		0.198	0.032	5.03002e-10	0.77219	0.0051	0.0299	0.870964
2	671	Copper	Cytotoxic and regulatory T-cell molecule	rs2769264	1	151344741	84.7483	G	T		0.313	0.034	2.63027e-20	0.81138	-0.0621	0.0322	0.0537032
2	672	Copper	Cytotoxic and regulatory T-cell molecule	rs1175550	1	3691528	38.2852	G	A		0.198	0.032	5.03002e-10	0.77219	0.0078	0.0299	0.794328
2	672	Copper	Cytotoxic and regulatory T-cell molecule	rs2769264	1	151344741	84.7483	G	T		0.313	0.034	2.63027e-20	0.81138	0.0142	0.0322	0.660693
2	673	Copper	Alpha-crystallin A chain	rs1175550	1	3691528	38.2852	G	A		0.198	0.032	5.03002e-10	0.77219	0.0203	0.0299	0.501187
2	673	Copper	Alpha-crystallin A chain	rs2769264	1	151344741	84.7483	G	T		0.313	0.034	2.63027e-20	0.81138	0.0206	0.0322	0.524807
2	674	Copper	Beta-crystallin B2	rs1175550	1	3691528	38.2852	G	A		0.198	0.032	5.03002e-10	0.77219	0.0254	0.0299	0.398107
2	674	Copper	Beta-crystallin B2	rs2769264	1	151344741	84.7483	G	T		0.313	0.034	2.63027e-20	0.81138	0.0046	0.0322	0.891251
2	675	Copper	Gamma-crystallin D	rs1175550	1	3691528	38.2852	G	A		0.198	0.032	5.03002e-10	0.77219	-0.0176	0.0299	0.562341
2	675	Copper	Gamma-crystallin D	rs2769264	1	151344741	84.7483	G	T		0.313	0.034	2.63027e-20	0.81138	-0.0153	0.0322	0.630957
2	676	Copper	Quinone oxidoreductase-like protein 1	rs1175550	1	3691528	38.2852	G	A		0.198	0.032	5.03002e-10	0.77219	0.0382	0.0299	0.204174
2	676	Copper	Quinone oxidoreductase-like protein 1	rs2769264	1	151344741	84.7483	G	T		0.313	0.034	2.63027e-20	0.81138	-0.0345	0.0322	0.281838
2	677	Copper	Putative chondrosarcoma-associated gene 1 protein	rs1175550	1	3691528	38.2852	G	A		0.198	0.032	5.03002e-10	0.77219	-0.0415	0.0299	0.165959
2	677	Copper	Putative chondrosarcoma-associated gene 1 protein	rs2769264	1	151344741	84.7483	G	T		0.313	0.034	2.63027e-20	0.81138	-0.0171	0.0322	0.60256
2	678	Copper	Cold shock domain-containing protein C2	rs1175550	1	3691528	38.2852	G	A		0.198	0.032	5.03002e-10	0.77219	0.0403	0.0299	0.177828
2	678	Copper	Cold shock domain-containing protein C2	rs2769264	1	151344741	84.7483	G	T		0.313	0.034	2.63027e-20	0.81138	0.0106	0.0322	0.74131
2	679	Copper	Cold shock domain-containing protein E1	rs1175550	1	3691528	38.2852	G	A		0.198	0.032	5.03002e-10	0.77219	0.0662	0.0299	0.0269153
2	679	Copper	Cold shock domain-containing protein E1	rs2769264	1	151344741	84.7483	G	T		0.313	0.034	2.63027e-20	0.81138	-0.0251	0.0322	0.436516
2	680	Copper	Macrophage colony-stimulating factor 1	rs1175550	1	3691528	38.2852	G	A		0.198	0.032	5.03002e-10	0.77219	-0.0078	0.0299	0.794328
2	680	Copper	Macrophage colony-stimulating factor 1	rs2769264	1	151344741	84.7483	G	T		0.313	0.034	2.63027e-20	0.81138	-0.0238	0.0322	0.457088
2	681	Copper	Granulocyte-macrophage colony-stimulating factor	rs1175550	1	3691528	38.2852	G	A		0.198	0.032	5.03002e-10	0.77219	-0.0367	0.0299	0.218776
2	681	Copper	Granulocyte-macrophage colony-stimulating factor	rs2769264	1	151344741	84.7483	G	T		0.313	0.034	2.63027e-20	0.81138	0.0461	0.0322	0.151356
2	682	Copper	Granulocyte-macrophage colony-stimulating factor receptor subunit alpha	rs1175550	1	3691528	38.2852	G	A		0.198	0.032	5.03002e-10	0.77219	-0.0026	0.0299	0.933254
2	682	Copper	Granulocyte-macrophage colony-stimulating factor receptor subunit alpha	rs2769264	1	151344741	84.7483	G	T		0.313	0.034	2.63027e-20	0.81138	-0.0311	0.0322	0.331131
2	683	Copper	Cytokine receptor common subunit beta	rs1175550	1	3691528	38.2852	G	A		0.198	0.032	5.03002e-10	0.77219	0.0441	0.0299	0.141254
2	683	Copper	Cytokine receptor common subunit beta	rs2769264	1	151344741	84.7483	G	T		0.313	0.034	2.63027e-20	0.81138	-0.0083	0.0322	0.794328
2	684	Copper	Cytokine receptor common subunit beta	rs1175550	1	3691528	38.2852	G	A		0.198	0.032	5.03002e-10	0.77219	0.0036	0.0299	0.912011
2	684	Copper	Cytokine receptor common subunit beta	rs2769264	1	151344741	84.7483	G	T		0.313	0.034	2.63027e-20	0.81138	-0.0076	0.0322	0.812831
2	685	Copper	Granulocyte colony-stimulating factor	rs1175550	1	3691528	38.2852	G	A		0.198	0.032	5.03002e-10	0.77219	-0.008	0.0299	0.794328
2	685	Copper	Granulocyte colony-stimulating factor	rs2769264	1	151344741	84.7483	G	T		0.313	0.034	2.63027e-20	0.81138	0.0194	0.0322	0.549541
2	686	Copper	Granulocyte colony-stimulating factor receptor	rs1175550	1	3691528	38.2852	G	A		0.198	0.032	5.03002e-10	0.77219	0.0055	0.0299	0.851138
2	686	Copper	Granulocyte colony-stimulating factor receptor	rs2769264	1	151344741	84.7483	G	T		0.313	0.034	2.63027e-20	0.81138	-0.0554	0.0322	0.0851138
2	687	Copper	Chondroitin sulfate N-acetylgalactosaminyltransferase 2	rs1175550	1	3691528	38.2852	G	A		0.198	0.032	5.03002e-10	0.77219	0.0022	0.0299	0.933254
2	687	Copper	Chondroitin sulfate N-acetylgalactosaminyltransferase 2	rs2769264	1	151344741	84.7483	G	T		0.313	0.034	2.63027e-20	0.81138	-0.0041	0.0322	0.891251
2	688	Copper	Chorionic somatomammotropin hormone	rs1175550	1	3691528	38.2852	G	A		0.198	0.032	5.03002e-10	0.77219	-0.0382	0.0299	0.199526
2	688	Copper	Chorionic somatomammotropin hormone	rs2769264	1	151344741	84.7483	G	T		0.313	0.034	2.63027e-20	0.81138	-0.004	0.0322	0.891251
2	689	Copper	Tyrosine-protein kinase CSK	rs1175550	1	3691528	38.2852	G	A		0.198	0.032	5.03002e-10	0.77219	0.0103	0.0299	0.724436
2	689	Copper	Tyrosine-protein kinase CSK	rs2769264	1	151344741	84.7483	G	T		0.313	0.034	2.63027e-20	0.81138	-0.0172	0.0322	0.588844
2	690	Copper	CUB and sushi domain-containing protein 1	rs1175550	1	3691528	38.2852	G	A		0.198	0.032	5.03002e-10	0.77219	-0.0136	0.0299	0.645654
2	691	Copper	CUB and sushi domain-containing protein 2	rs1175550	1	3691528	38.2852	G	A		0.198	0.032	5.03002e-10	0.77219	0.0068	0.0299	0.812831
2	691	Copper	CUB and sushi domain-containing protein 2	rs2769264	1	151344741	84.7483	G	T		0.313	0.034	2.63027e-20	0.81138	-0.0188	0.0322	0.562341
2	692	Copper	alpha-S1-casein	rs1175550	1	3691528	38.2852	G	A		0.198	0.032	5.03002e-10	0.77219	-0.0446	0.0299	0.134896
2	692	Copper	alpha-S1-casein	rs2769264	1	151344741	84.7483	G	T		0.313	0.034	2.63027e-20	0.81138	0.0038	0.0322	0.912011
2	693	Copper	Casein kinase I isoform delta	rs1175550	1	3691528	38.2852	G	A		0.198	0.032	5.03002e-10	0.77219	-0.0094	0.0299	0.758578
2	693	Copper	Casein kinase I isoform delta	rs2769264	1	151344741	84.7483	G	T		0.313	0.034	2.63027e-20	0.81138	-0.0234	0.0322	0.467735
2	694	Copper	Casein kinase I isoform gamma-2	rs1175550	1	3691528	38.2852	G	A		0.198	0.032	5.03002e-10	0.77219	0.0527	0.0299	0.0776247
2	694	Copper	Casein kinase I isoform gamma-2	rs2769264	1	151344741	84.7483	G	T		0.313	0.034	2.63027e-20	0.81138	-0.0155	0.0322	0.630957
2	695	Copper	Casein kinase II subunit alpha	rs1175550	1	3691528	38.2852	G	A		0.198	0.032	5.03002e-10	0.77219	0.0462	0.0299	0.123027
2	695	Copper	Casein kinase II subunit alpha	rs2769264	1	151344741	84.7483	G	T		0.313	0.034	2.63027e-20	0.81138	-0.0028	0.0322	0.933254
2	696	Copper	Casein kinase II subunit alpha	rs1175550	1	3691528	38.2852	G	A		0.198	0.032	5.03002e-10	0.77219	-0.0161	0.0299	0.588844
2	696	Copper	Casein kinase II subunit alpha	rs2769264	1	151344741	84.7483	G	T		0.313	0.034	2.63027e-20	0.81138	0.0475	0.0322	0.141254
2	697	Copper	Casein kinase II 2-alpha:2-beta heterotetramer	rs1175550	1	3691528	38.2852	G	A		0.198	0.032	5.03002e-10	0.77219	0.0164	0.0299	0.588844
2	697	Copper	Casein kinase II 2-alpha:2-beta heterotetramer	rs2769264	1	151344741	84.7483	G	T		0.313	0.034	2.63027e-20	0.81138	-0.0034	0.0322	0.912011
2	698	Copper	Casein kinase II 2-alpha':2-beta heterotetramer	rs1175550	1	3691528	38.2852	G	A		0.198	0.032	5.03002e-10	0.77219	0.0153	0.0299	0.60256
2	698	Copper	Casein kinase II 2-alpha':2-beta heterotetramer	rs2769264	1	151344741	84.7483	G	T		0.313	0.034	2.63027e-20	0.81138	0.0306	0.0322	0.338844
2	699	Copper	Chondroitin sulfate proteoglycan 4	rs1175550	1	3691528	38.2852	G	A		0.198	0.032	5.03002e-10	0.77219	0.0042	0.0299	0.891251
2	699	Copper	Chondroitin sulfate proteoglycan 4	rs2769264	1	151344741	84.7483	G	T		0.313	0.034	2.63027e-20	0.81138	-0.0123	0.0322	0.707946
2	700	Copper	Cysteine and glycine-rich protein 2	rs1175550	1	3691528	38.2852	G	A		0.198	0.032	5.03002e-10	0.77219	0.0051	0.0299	0.870964
2	700	Copper	Cysteine and glycine-rich protein 2	rs2769264	1	151344741	84.7483	G	T		0.313	0.034	2.63027e-20	0.81138	0.0217	0.0322	0.501187
2	701	Copper	Cysteine and glycine-rich protein 3	rs1175550	1	3691528	38.2852	G	A		0.198	0.032	5.03002e-10	0.77219	0.0178	0.0299	0.549541
2	701	Copper	Cysteine and glycine-rich protein 3	rs2769264	1	151344741	84.7483	G	T		0.313	0.034	2.63027e-20	0.81138	0.0695	0.0322	0.030903
2	702	Copper	Cystatin-D	rs1175550	1	3691528	38.2852	G	A		0.198	0.032	5.03002e-10	0.77219	-0.0042	0.0299	0.891251
2	702	Copper	Cystatin-D	rs2769264	1	151344741	84.7483	G	T		0.313	0.034	2.63027e-20	0.81138	-0.0039	0.0322	0.912011
2	703	Copper	Cystatin-M	rs1175550	1	3691528	38.2852	G	A		0.198	0.032	5.03002e-10	0.77219	-0.009	0.0299	0.758578
2	703	Copper	Cystatin-M	rs2769264	1	151344741	84.7483	G	T		0.313	0.034	2.63027e-20	0.81138	0.031	0.0322	0.331131
2	704	Copper	Cystatin-M	rs1175550	1	3691528	38.2852	G	A		0.198	0.032	5.03002e-10	0.77219	0.0022	0.0299	0.933254
2	704	Copper	Cystatin-M	rs2769264	1	151344741	84.7483	G	T		0.313	0.034	2.63027e-20	0.81138	0.0356	0.0322	0.269153
2	705	Copper	Cystatin-F	rs1175550	1	3691528	38.2852	G	A		0.198	0.032	5.03002e-10	0.77219	0.0117	0.0299	0.691831
2	705	Copper	Cystatin-F	rs2769264	1	151344741	84.7483	G	T		0.313	0.034	2.63027e-20	0.81138	-0.0515	0.0322	0.109648
2	706	Copper	Cystatin-8	rs1175550	1	3691528	38.2852	G	A		0.198	0.032	5.03002e-10	0.77219	0.0605	0.0299	0.042658
2	706	Copper	Cystatin-8	rs2769264	1	151344741	84.7483	G	T		0.313	0.034	2.63027e-20	0.81138	0.0166	0.0322	0.60256
2	707	Copper	Cancer/testis antigen 55	rs1175550	1	3691528	38.2852	G	A		0.198	0.032	5.03002e-10	0.77219	0.0256	0.0299	0.389045
2	707	Copper	Cancer/testis antigen 55	rs2769264	1	151344741	84.7483	G	T		0.313	0.034	2.63027e-20	0.81138	0.0076	0.0322	0.812831
2	708	Copper	Di-N-acetylchitobiase	rs1175550	1	3691528	38.2852	G	A		0.198	0.032	5.03002e-10	0.77219	0.005	0.0299	0.870964
2	708	Copper	Di-N-acetylchitobiase	rs2769264	1	151344741	84.7483	G	T		0.313	0.034	2.63027e-20	0.81138	-0.0221	0.0322	0.489779
2	709	Copper	Transcriptional repressor CTCF	rs1175550	1	3691528	38.2852	G	A		0.198	0.032	5.03002e-10	0.77219	0.0052	0.0299	0.870964
2	709	Copper	Transcriptional repressor CTCF	rs2769264	1	151344741	84.7483	G	T		0.313	0.034	2.63027e-20	0.81138	-0.0107	0.0322	0.74131
2	710	Copper	Cardiotrophin-1	rs1175550	1	3691528	38.2852	G	A		0.198	0.032	5.03002e-10	0.77219	0.0077	0.0299	0.794328
2	710	Copper	Cardiotrophin-1	rs2769264	1	151344741	84.7483	G	T		0.313	0.034	2.63027e-20	0.81138	-0.0531	0.0322	0.1
2	711	Copper	Cardiotrophin-1	rs1175550	1	3691528	38.2852	G	A		0.198	0.032	5.03002e-10	0.77219	0.0289	0.0299	0.331131
2	711	Copper	Cardiotrophin-1	rs2769264	1	151344741	84.7483	G	T		0.313	0.034	2.63027e-20	0.81138	0.0098	0.0322	0.758578
2	712	Copper	Connective tissue growth factor	rs1175550	1	3691528	38.2852	G	A		0.198	0.032	5.03002e-10	0.77219	0.0058	0.0299	0.851138
2	712	Copper	Connective tissue growth factor	rs2769264	1	151344741	84.7483	G	T		0.313	0.034	2.63027e-20	0.81138	-0.0551	0.0322	0.0870964
2	713	Copper	Catenin alpha-2	rs1175550	1	3691528	38.2852	G	A		0.198	0.032	5.03002e-10	0.77219	-0.0194	0.0299	0.512861
2	713	Copper	Catenin alpha-2	rs2769264	1	151344741	84.7483	G	T		0.313	0.034	2.63027e-20	0.81138	-0.015	0.0322	0.645654
2	714	Copper	Chymotrypsinogen B	rs1175550	1	3691528	38.2852	G	A		0.198	0.032	5.03002e-10	0.77219	-0.0103	0.0299	0.724436
2	714	Copper	Chymotrypsinogen B	rs2769264	1	151344741	84.7483	G	T		0.313	0.034	2.63027e-20	0.81138	0.0318	0.0322	0.323594
2	715	Copper	Chymotrypsin-C	rs1175550	1	3691528	38.2852	G	A		0.198	0.032	5.03002e-10	0.77219	-0.0158	0.0299	0.60256
2	715	Copper	Chymotrypsin-C	rs2769264	1	151344741	84.7483	G	T		0.313	0.034	2.63027e-20	0.81138	-0.0098	0.0322	0.758578
2	716	Copper	Chymotrypsin-like protease CTRL-1	rs1175550	1	3691528	38.2852	G	A		0.198	0.032	5.03002e-10	0.77219	0.0017	0.0299	0.954993
2	716	Copper	Chymotrypsin-like protease CTRL-1	rs2769264	1	151344741	84.7483	G	T		0.313	0.034	2.63027e-20	0.81138	-0.0252	0.0322	0.436516
2	717	Copper	Lysosomal protective protein	rs1175550	1	3691528	38.2852	G	A		0.198	0.032	5.03002e-10	0.77219	0.0197	0.0299	0.512861
2	717	Copper	Lysosomal protective protein	rs2769264	1	151344741	84.7483	G	T		0.313	0.034	2.63027e-20	0.81138	-0.0288	0.0322	0.371535
2	718	Copper	Cathepsin B	rs1175550	1	3691528	38.2852	G	A		0.198	0.032	5.03002e-10	0.77219	-0.0096	0.0299	0.74131
2	718	Copper	Cathepsin B	rs2769264	1	151344741	84.7483	G	T		0.313	0.034	2.63027e-20	0.81138	0.022	0.0322	0.489779
2	719	Copper	Dipeptidyl peptidase 1	rs1175550	1	3691528	38.2852	G	A		0.198	0.032	5.03002e-10	0.77219	-0.0442	0.0299	0.138038
2	719	Copper	Dipeptidyl peptidase 1	rs2769264	1	151344741	84.7483	G	T		0.313	0.034	2.63027e-20	0.81138	0.0185	0.0322	0.562341
2	720	Copper	Cathepsin E	rs1175550	1	3691528	38.2852	G	A		0.198	0.032	5.03002e-10	0.77219	-0.0483	0.0299	0.107152
2	720	Copper	Cathepsin E	rs2769264	1	151344741	84.7483	G	T		0.313	0.034	2.63027e-20	0.81138	-0.0278	0.0322	0.389045
2	721	Copper	Cathepsin F	rs1175550	1	3691528	38.2852	G	A		0.198	0.032	5.03002e-10	0.77219	0.003	0.0299	0.912011
2	721	Copper	Cathepsin F	rs2769264	1	151344741	84.7483	G	T		0.313	0.034	2.63027e-20	0.81138	-0.003	0.0322	0.933254
2	722	Copper	Cathepsin F	rs1175550	1	3691528	38.2852	G	A		0.198	0.032	5.03002e-10	0.77219	-0.0401	0.0299	0.177828
2	723	Copper	Cathepsin G	rs1175550	1	3691528	38.2852	G	A		0.198	0.032	5.03002e-10	0.77219	-0.0007	0.0299	0.977237
2	723	Copper	Cathepsin G	rs2769264	1	151344741	84.7483	G	T		0.313	0.034	2.63027e-20	0.81138	-0.031	0.0322	0.338844
2	724	Copper	Cathepsin H	rs1175550	1	3691528	38.2852	G	A		0.198	0.032	5.03002e-10	0.77219	-0.0059	0.0299	0.851138
2	724	Copper	Cathepsin H	rs2769264	1	151344741	84.7483	G	T		0.313	0.034	2.63027e-20	0.81138	-0.0072	0.0322	0.831764
2	725	Copper	Cathepsin H	rs1175550	1	3691528	38.2852	G	A		0.198	0.032	5.03002e-10	0.77219	-0.0434	0.0299	0.147911
2	725	Copper	Cathepsin H	rs2769264	1	151344741	84.7483	G	T		0.313	0.034	2.63027e-20	0.81138	0.0359	0.0322	0.263027
2	726	Copper	Cathepsin O	rs1175550	1	3691528	38.2852	G	A		0.198	0.032	5.03002e-10	0.77219	0.0022	0.0299	0.933254
2	726	Copper	Cathepsin O	rs2769264	1	151344741	84.7483	G	T		0.313	0.034	2.63027e-20	0.81138	0.0492	0.0322	0.125893
2	727	Copper	Cathepsin S	rs1175550	1	3691528	38.2852	G	A		0.198	0.032	5.03002e-10	0.77219	0.0084	0.0299	0.776247
2	728	Copper	Cathepsin L2	rs1175550	1	3691528	38.2852	G	A		0.198	0.032	5.03002e-10	0.77219	-0.0082	0.0299	0.776247
2	728	Copper	Cathepsin L2	rs2769264	1	151344741	84.7483	G	T		0.313	0.034	2.63027e-20	0.81138	0.0579	0.0322	0.0724436
2	729	Copper	Cathepsin Z	rs1175550	1	3691528	38.2852	G	A		0.198	0.032	5.03002e-10	0.77219	0.0027	0.0299	0.933254
2	729	Copper	Cathepsin Z	rs2769264	1	151344741	84.7483	G	T		0.313	0.034	2.63027e-20	0.81138	-0.0194	0.0322	0.549541
2	730	Copper	Cortexin-3	rs1175550	1	3691528	38.2852	G	A		0.198	0.032	5.03002e-10	0.77219	-0.044	0.0299	0.141254
2	730	Copper	Cortexin-3	rs2769264	1	151344741	84.7483	G	T		0.313	0.034	2.63027e-20	0.81138	-0.0591	0.0322	0.0660693
2	731	Copper	cubilin	rs1175550	1	3691528	38.2852	G	A		0.198	0.032	5.03002e-10	0.77219	-0.0194	0.0299	0.512861
2	731	Copper	cubilin	rs2769264	1	151344741	84.7483	G	T		0.313	0.034	2.63027e-20	0.81138	-0.0139	0.0322	0.660693
2	732	Copper	Cullin-3	rs1175550	1	3691528	38.2852	G	A		0.198	0.032	5.03002e-10	0.77219	0.001	0.0299	0.977237
2	732	Copper	Cullin-3	rs2769264	1	151344741	84.7483	G	T		0.313	0.034	2.63027e-20	0.81138	-0.0328	0.0322	0.30903
2	733	Copper	Cullin-4B	rs1175550	1	3691528	38.2852	G	A		0.198	0.032	5.03002e-10	0.77219	0.0117	0.0299	0.691831
2	733	Copper	Cullin-4B	rs2769264	1	151344741	84.7483	G	T		0.313	0.034	2.63027e-20	0.81138	-0.0327	0.0322	0.30903
2	734	Copper	Cullin-9	rs1175550	1	3691528	38.2852	G	A		0.198	0.032	5.03002e-10	0.77219	-0.0381	0.0299	0.199526
2	735	Copper	CUB and zona pellucida-like domain-containing protein 1	rs1175550	1	3691528	38.2852	G	A		0.198	0.032	5.03002e-10	0.77219	0.0506	0.0299	0.0912011
2	735	Copper	CUB and zona pellucida-like domain-containing protein 1	rs2769264	1	151344741	84.7483	G	T		0.313	0.034	2.63027e-20	0.81138	-0.0549	0.0322	0.0870964
2	736	Copper	Fractalkine	rs1175550	1	3691528	38.2852	G	A		0.198	0.032	5.03002e-10	0.77219	-0.0227	0.0299	0.446684
2	736	Copper	Fractalkine	rs2769264	1	151344741	84.7483	G	T		0.313	0.034	2.63027e-20	0.81138	0.0162	0.0322	0.616595
2	737	Copper	Coxsackievirus and adenovirus receptor	rs1175550	1	3691528	38.2852	G	A		0.198	0.032	5.03002e-10	0.77219	-0.0233	0.0299	0.436516
2	737	Copper	Coxsackievirus and adenovirus receptor	rs2769264	1	151344741	84.7483	G	T		0.313	0.034	2.63027e-20	0.81138	-0.0216	0.0322	0.501187
2	738	Copper	C-X-C motif chemokine 10	rs1175550	1	3691528	38.2852	G	A		0.198	0.032	5.03002e-10	0.77219	0.015	0.0299	0.616595
2	738	Copper	C-X-C motif chemokine 10	rs2769264	1	151344741	84.7483	G	T		0.313	0.034	2.63027e-20	0.81138	-0.0302	0.0322	0.346737
2	739	Copper	C-X-C motif chemokine 11	rs1175550	1	3691528	38.2852	G	A		0.198	0.032	5.03002e-10	0.77219	0.0163	0.0299	0.588844
2	739	Copper	C-X-C motif chemokine 11	rs2769264	1	151344741	84.7483	G	T		0.313	0.034	2.63027e-20	0.81138	-0.0285	0.0322	0.380189
2	740	Copper	Stromal cell-derived factor 1	rs1175550	1	3691528	38.2852	G	A		0.198	0.032	5.03002e-10	0.77219	-0.033	0.0299	0.269153
2	740	Copper	Stromal cell-derived factor 1	rs2769264	1	151344741	84.7483	G	T		0.313	0.034	2.63027e-20	0.81138	0.0671	0.0322	0.0371535
2	741	Copper	Stromal cell-derived factor 1	rs2769264	1	151344741	84.7483	G	T		0.313	0.034	2.63027e-20	0.81138	0.0115	0.0322	0.724436
2	742	Copper	Growth-regulated alpha protein	rs1175550	1	3691528	38.2852	G	A		0.198	0.032	5.03002e-10	0.77219	0.003	0.0299	0.912011
2	742	Copper	Growth-regulated alpha protein	rs2769264	1	151344741	84.7483	G	T		0.313	0.034	2.63027e-20	0.81138	-0.0005	0.0322	0.977237
2	743	Copper	C-X-C motif chemokine 13	rs1175550	1	3691528	38.2852	G	A		0.198	0.032	5.03002e-10	0.77219	0.0014	0.0299	0.954993
2	743	Copper	C-X-C motif chemokine 13	rs2769264	1	151344741	84.7483	G	T		0.313	0.034	2.63027e-20	0.81138	-0.0239	0.0322	0.457088
2	744	Copper	C-X-C motif chemokine 14	rs1175550	1	3691528	38.2852	G	A		0.198	0.032	5.03002e-10	0.77219	0.003	0.0299	0.912011
2	744	Copper	C-X-C motif chemokine 14	rs2769264	1	151344741	84.7483	G	T		0.313	0.034	2.63027e-20	0.81138	0.0579	0.0322	0.0724436
2	745	Copper	C-X-C motif chemokine 16	rs1175550	1	3691528	38.2852	G	A		0.198	0.032	5.03002e-10	0.77219	0.0055	0.0299	0.851138
2	745	Copper	C-X-C motif chemokine 16	rs2769264	1	151344741	84.7483	G	T		0.313	0.034	2.63027e-20	0.81138	0.0676	0.0322	0.0354813
2	746	Copper	Gro-beta/gamma	rs1175550	1	3691528	38.2852	G	A		0.198	0.032	5.03002e-10	0.77219	-0.0171	0.0299	0.562341
2	746	Copper	Gro-beta/gamma	rs2769264	1	151344741	84.7483	G	T		0.313	0.034	2.63027e-20	0.81138	-0.002	0.0322	0.954993
2	747	Copper	Gro-beta/gamma	rs1175550	1	3691528	38.2852	G	A		0.198	0.032	5.03002e-10	0.77219	0.0002	0.0299	1
2	748	Copper	C-X-C motif chemokine 5	rs1175550	1	3691528	38.2852	G	A		0.198	0.032	5.03002e-10	0.77219	-0.0545	0.0299	0.0676083
2	748	Copper	C-X-C motif chemokine 5	rs2769264	1	151344741	84.7483	G	T		0.313	0.034	2.63027e-20	0.81138	-0.007	0.0322	0.831764
2	749	Copper	Interleukin-8	rs1175550	1	3691528	38.2852	G	A		0.198	0.032	5.03002e-10	0.77219	-0.009	0.0299	0.758578
2	749	Copper	Interleukin-8	rs2769264	1	151344741	84.7483	G	T		0.313	0.034	2.63027e-20	0.81138	-0.0306	0.0322	0.338844
2	750	Copper	C-X-C motif chemokine 9	rs1175550	1	3691528	38.2852	G	A		0.198	0.032	5.03002e-10	0.77219	-0.0305	0.0299	0.30903
2	750	Copper	C-X-C motif chemokine 9	rs2769264	1	151344741	84.7483	G	T		0.313	0.034	2.63027e-20	0.81138	-0.0167	0.0322	0.60256
2	751	Copper	C-X-C motif chemokine 9	rs1175550	1	3691528	38.2852	G	A		0.198	0.032	5.03002e-10	0.77219	0.0223	0.0299	0.457088
2	751	Copper	C-X-C motif chemokine 9	rs2769264	1	151344741	84.7483	G	T		0.313	0.034	2.63027e-20	0.81138	-0.0147	0.0322	0.645654
2	752	Copper	Cytochrome b5	rs1175550	1	3691528	38.2852	G	A		0.198	0.032	5.03002e-10	0.77219	-0.0012	0.0299	0.977237
2	752	Copper	Cytochrome b5	rs2769264	1	151344741	84.7483	G	T		0.313	0.034	2.63027e-20	0.81138	0.0476	0.0322	0.138038
2	753	Copper	NADH-cytochrome b5 reductase 3	rs1175550	1	3691528	38.2852	G	A		0.198	0.032	5.03002e-10	0.77219	0.049	0.0299	0.102329
2	753	Copper	NADH-cytochrome b5 reductase 3	rs2769264	1	151344741	84.7483	G	T		0.313	0.034	2.63027e-20	0.81138	0.0239	0.0322	0.457088
2	754	Copper	Cytochrome c	rs1175550	1	3691528	38.2852	G	A		0.198	0.032	5.03002e-10	0.77219	0.0332	0.0299	0.269153
2	754	Copper	Cytochrome c	rs2769264	1	151344741	84.7483	G	T		0.313	0.034	2.63027e-20	0.81138	-0.0017	0.0322	0.954993
2	755	Copper	Cytoglobin	rs1175550	1	3691528	38.2852	G	A		0.198	0.032	5.03002e-10	0.77219	-0.0052	0.0299	0.870964
2	755	Copper	Cytoglobin	rs2769264	1	151344741	84.7483	G	T		0.313	0.034	2.63027e-20	0.81138	0.0423	0.0322	0.190546
2	756	Copper	Cytochrome P450 3A4	rs1175550	1	3691528	38.2852	G	A		0.198	0.032	5.03002e-10	0.77219	-0.0105	0.0299	0.724436
2	756	Copper	Cytochrome P450 3A4	rs2769264	1	151344741	84.7483	G	T		0.313	0.034	2.63027e-20	0.81138	-0.0582	0.0322	0.0707946
2	757	Copper	Cytochrome P450 3A4	rs1175550	1	3691528	38.2852	G	A		0.198	0.032	5.03002e-10	0.77219	0.0163	0.0299	0.588844
2	757	Copper	Cytochrome P450 3A4	rs2769264	1	151344741	84.7483	G	T		0.313	0.034	2.63027e-20	0.81138	0.0058	0.0322	0.851138
2	758	Copper	Protein CYR61	rs1175550	1	3691528	38.2852	G	A		0.198	0.032	5.03002e-10	0.77219	-0.0085	0.0299	0.776247
2	758	Copper	Protein CYR61	rs2769264	1	151344741	84.7483	G	T		0.313	0.034	2.63027e-20	0.81138	0.0233	0.0322	0.467735
2	759	Copper	Cytohesin-2	rs1175550	1	3691528	38.2852	G	A		0.198	0.032	5.03002e-10	0.77219	-0.0046	0.0299	0.870964
2	759	Copper	Cytohesin-2	rs2769264	1	151344741	84.7483	G	T		0.313	0.034	2.63027e-20	0.81138	-0.0467	0.0322	0.147911
2	760	Copper	Cytohesin-4	rs1175550	1	3691528	38.2852	G	A		0.198	0.032	5.03002e-10	0.77219	0.0105	0.0299	0.724436
2	760	Copper	Cytohesin-4	rs2769264	1	151344741	84.7483	G	T		0.313	0.034	2.63027e-20	0.81138	-0.0432	0.0322	0.177828
2	761	Copper	Cytohesin-interacting protein	rs1175550	1	3691528	38.2852	G	A		0.198	0.032	5.03002e-10	0.77219	0.0143	0.0299	0.630957
2	761	Copper	Cytohesin-interacting protein	rs2769264	1	151344741	84.7483	G	T		0.313	0.034	2.63027e-20	0.81138	-0.0307	0.0322	0.338844
2	762	Copper	Dystroglycan	rs1175550	1	3691528	38.2852	G	A		0.198	0.032	5.03002e-10	0.77219	-0.0208	0.0299	0.489779
2	762	Copper	Dystroglycan	rs2769264	1	151344741	84.7483	G	T		0.313	0.034	2.63027e-20	0.81138	0.023	0.0322	0.47863
2	763	Copper	Death-associated protein kinase 2	rs1175550	1	3691528	38.2852	G	A		0.198	0.032	5.03002e-10	0.77219	0.0274	0.0299	0.363078
2	763	Copper	Death-associated protein kinase 2	rs2769264	1	151344741	84.7483	G	T		0.313	0.034	2.63027e-20	0.81138	-0.0056	0.0322	0.851138
2	764	Copper	Drebrin-like protein	rs1175550	1	3691528	38.2852	G	A		0.198	0.032	5.03002e-10	0.77219	-0.0464	0.0299	0.120226
2	764	Copper	Drebrin-like protein	rs2769264	1	151344741	84.7483	G	T		0.313	0.034	2.63027e-20	0.81138	-0.0655	0.0322	0.0416869
2	765	Copper	DDB1- and CUL4-associated factor 5	rs1175550	1	3691528	38.2852	G	A		0.198	0.032	5.03002e-10	0.77219	-0.0087	0.0299	0.776247
2	765	Copper	DDB1- and CUL4-associated factor 5	rs2769264	1	151344741	84.7483	G	T		0.313	0.034	2.63027e-20	0.81138	-0.0398	0.0322	0.213796
2	766	Copper	Discoidin, CUB and LCCL domain-containing protein 2	rs1175550	1	3691528	38.2852	G	A		0.198	0.032	5.03002e-10	0.77219	-0.0222	0.0299	0.457088
2	766	Copper	Discoidin, CUB and LCCL domain-containing protein 2	rs2769264	1	151344741	84.7483	G	T		0.313	0.034	2.63027e-20	0.81138	0.0215	0.0322	0.501187
2	767	Copper	Deoxycytidine kinase	rs1175550	1	3691528	38.2852	G	A		0.198	0.032	5.03002e-10	0.77219	0.0056	0.0299	0.851138
2	767	Copper	Deoxycytidine kinase	rs2769264	1	151344741	84.7483	G	T		0.313	0.034	2.63027e-20	0.81138	-0.0609	0.0322	0.0588844
2	768	Copper	Serine/threonine-protein kinase DCLK3	rs1175550	1	3691528	38.2852	G	A		0.198	0.032	5.03002e-10	0.77219	0.0138	0.0299	0.645654
2	769	Copper	Decorin	rs1175550	1	3691528	38.2852	G	A		0.198	0.032	5.03002e-10	0.77219	0.0188	0.0299	0.524807
2	769	Copper	Decorin	rs2769264	1	151344741	84.7483	G	T		0.313	0.034	2.63027e-20	0.81138	0.0282	0.0322	0.380189
2	770	Copper	mRNA-decapping enzyme 1A	rs1175550	1	3691528	38.2852	G	A		0.198	0.032	5.03002e-10	0.77219	0.0175	0.0299	0.562341
2	770	Copper	mRNA-decapping enzyme 1A	rs2769264	1	151344741	84.7483	G	T		0.313	0.034	2.63027e-20	0.81138	0.0016	0.0322	0.954993
2	771	Copper	Dynactin subunit 2	rs1175550	1	3691528	38.2852	G	A		0.198	0.032	5.03002e-10	0.77219	-0.0554	0.0299	0.0645654
2	771	Copper	Dynactin subunit 2	rs2769264	1	151344741	84.7483	G	T		0.313	0.034	2.63027e-20	0.81138	0.0206	0.0322	0.524807
2	772	Copper	dCTP pyrophosphatase 1	rs1175550	1	3691528	38.2852	G	A		0.198	0.032	5.03002e-10	0.77219	0.0362	0.0299	0.223872
2	772	Copper	dCTP pyrophosphatase 1	rs2769264	1	151344741	84.7483	G	T		0.313	0.034	2.63027e-20	0.81138	0.0457	0.0322	0.154882
2	773	Copper	DCN1-like protein 3	rs1175550	1	3691528	38.2852	G	A		0.198	0.032	5.03002e-10	0.77219	0.0379	0.0299	0.204174
2	773	Copper	DCN1-like protein 3	rs2769264	1	151344741	84.7483	G	T		0.313	0.034	2.63027e-20	0.81138	-0.0129	0.0322	0.691831
2	774	Copper	DCN1-like protein 5	rs1175550	1	3691528	38.2852	G	A		0.198	0.032	5.03002e-10	0.77219	-0.0024	0.0299	0.933254
2	774	Copper	DCN1-like protein 5	rs2769264	1	151344741	84.7483	G	T		0.313	0.034	2.63027e-20	0.81138	-0.0064	0.0322	0.851138
2	775	Copper	Aromatic-L-amino-acid decarboxylase	rs1175550	1	3691528	38.2852	G	A		0.198	0.032	5.03002e-10	0.77219	0.0153	0.0299	0.60256
2	775	Copper	Aromatic-L-amino-acid decarboxylase	rs2769264	1	151344741	84.7483	G	T		0.313	0.034	2.63027e-20	0.81138	0.0596	0.0322	0.0645654
2	776	Copper	Discoidin domain-containing receptor 2	rs1175550	1	3691528	38.2852	G	A		0.198	0.032	5.03002e-10	0.77219	-0.051	0.0299	0.0891251
2	776	Copper	Discoidin domain-containing receptor 2	rs2769264	1	151344741	84.7483	G	T		0.313	0.034	2.63027e-20	0.81138	0.0259	0.0322	0.416869
2	777	Copper	ATP-dependent RNA helicase DDX25	rs1175550	1	3691528	38.2852	G	A		0.198	0.032	5.03002e-10	0.77219	-0.014	0.0299	0.645654
2	777	Copper	ATP-dependent RNA helicase DDX25	rs2769264	1	151344741	84.7483	G	T		0.313	0.034	2.63027e-20	0.81138	-0.0633	0.0322	0.0489779
2	778	Copper	Spliceosome RNA helicase DDX39B	rs1175550	1	3691528	38.2852	G	A		0.198	0.032	5.03002e-10	0.77219	0.0142	0.0299	0.630957
2	778	Copper	Spliceosome RNA helicase DDX39B	rs2769264	1	151344741	84.7483	G	T		0.313	0.034	2.63027e-20	0.81138	-0.0191	0.0322	0.549541
2	779	Copper	Probable ATP-dependent RNA helicase DDX58	rs1175550	1	3691528	38.2852	G	A		0.198	0.032	5.03002e-10	0.77219	0.041	0.0299	0.169824
2	779	Copper	Probable ATP-dependent RNA helicase DDX58	rs2769264	1	151344741	84.7483	G	T		0.313	0.034	2.63027e-20	0.81138	0.0271	0.0322	0.398107
2	780	Copper	Deformed epidermal autoregulatory factor 1 homolog	rs1175550	1	3691528	38.2852	G	A		0.198	0.032	5.03002e-10	0.77219	-0.013	0.0299	0.660693
2	780	Copper	Deformed epidermal autoregulatory factor 1 homolog	rs2769264	1	151344741	84.7483	G	T		0.313	0.034	2.63027e-20	0.81138	-0.0392	0.0322	0.223872
2	781	Copper	Beta-defensin 103	rs1175550	1	3691528	38.2852	G	A		0.198	0.032	5.03002e-10	0.77219	-0.0166	0.0299	0.57544
2	781	Copper	Beta-defensin 103	rs2769264	1	151344741	84.7483	G	T		0.313	0.034	2.63027e-20	0.81138	-0.0204	0.0322	0.524807
2	782	Copper	Beta-defensin 104	rs1175550	1	3691528	38.2852	G	A		0.198	0.032	5.03002e-10	0.77219	-0.0069	0.0299	0.812831
2	782	Copper	Beta-defensin 104	rs2769264	1	151344741	84.7483	G	T		0.313	0.034	2.63027e-20	0.81138	0.0221	0.0322	0.489779
2	783	Copper	Beta-defensin 105	rs1175550	1	3691528	38.2852	G	A		0.198	0.032	5.03002e-10	0.77219	-0.0204	0.0299	0.489779
2	784	Copper	Beta-defensin 106	rs1175550	1	3691528	38.2852	G	A		0.198	0.032	5.03002e-10	0.77219	-0.0006	0.0299	0.977237
2	784	Copper	Beta-defensin 106	rs2769264	1	151344741	84.7483	G	T		0.313	0.034	2.63027e-20	0.81138	-0.0678	0.0322	0.0354813
2	785	Copper	Beta-defensin 107	rs1175550	1	3691528	38.2852	G	A		0.198	0.032	5.03002e-10	0.77219	-0.015	0.0299	0.616595
2	785	Copper	Beta-defensin 107	rs2769264	1	151344741	84.7483	G	T		0.313	0.034	2.63027e-20	0.81138	-0.0141	0.0322	0.660693
2	786	Copper	Beta-defensin 108B	rs1175550	1	3691528	38.2852	G	A		0.198	0.032	5.03002e-10	0.77219	0.0027	0.0299	0.933254
2	786	Copper	Beta-defensin 108B	rs2769264	1	151344741	84.7483	G	T		0.313	0.034	2.63027e-20	0.81138	-0.0343	0.0322	0.288403
2	787	Copper	Beta-defensin 110	rs1175550	1	3691528	38.2852	G	A		0.198	0.032	5.03002e-10	0.77219	-0.0058	0.0299	0.851138
2	787	Copper	Beta-defensin 110	rs2769264	1	151344741	84.7483	G	T		0.313	0.034	2.63027e-20	0.81138	-0.0093	0.0322	0.776247
2	788	Copper	Beta-defensin 112	rs1175550	1	3691528	38.2852	G	A		0.198	0.032	5.03002e-10	0.77219	0.0476	0.0299	0.112202
2	788	Copper	Beta-defensin 112	rs2769264	1	151344741	84.7483	G	T		0.313	0.034	2.63027e-20	0.81138	0.0089	0.0322	0.776247
2	789	Copper	Beta-defensin 113	rs1175550	1	3691528	38.2852	G	A		0.198	0.032	5.03002e-10	0.77219	-0.0124	0.0299	0.676083
2	789	Copper	Beta-defensin 113	rs2769264	1	151344741	84.7483	G	T		0.313	0.034	2.63027e-20	0.81138	-0.018	0.0322	0.57544
2	790	Copper	Beta-defensin 115	rs1175550	1	3691528	38.2852	G	A		0.198	0.032	5.03002e-10	0.77219	0.0163	0.0299	0.588844
2	790	Copper	Beta-defensin 115	rs2769264	1	151344741	84.7483	G	T		0.313	0.034	2.63027e-20	0.81138	0.0037	0.0322	0.912011
2	791	Copper	Beta-defensin 116	rs1175550	1	3691528	38.2852	G	A		0.198	0.032	5.03002e-10	0.77219	0.012	0.0299	0.691831
2	791	Copper	Beta-defensin 116	rs2769264	1	151344741	84.7483	G	T		0.313	0.034	2.63027e-20	0.81138	0.0331	0.0322	0.301995
2	792	Copper	Beta-defensin 118	rs1175550	1	3691528	38.2852	G	A		0.198	0.032	5.03002e-10	0.77219	-0.0035	0.0299	0.912011
2	793	Copper	Beta-defensin 119	rs1175550	1	3691528	38.2852	G	A		0.198	0.032	5.03002e-10	0.77219	0.0167	0.0299	0.57544
2	793	Copper	Beta-defensin 119	rs2769264	1	151344741	84.7483	G	T		0.313	0.034	2.63027e-20	0.81138	0.0187	0.0322	0.562341
2	794	Copper	Beta-defensin 119	rs1175550	1	3691528	38.2852	G	A		0.198	0.032	5.03002e-10	0.77219	-0.0302	0.0299	0.316228
2	794	Copper	Beta-defensin 119	rs2769264	1	151344741	84.7483	G	T		0.313	0.034	2.63027e-20	0.81138	0.0115	0.0322	0.724436
2	795	Copper	Beta-defensin 119	rs1175550	1	3691528	38.2852	G	A		0.198	0.032	5.03002e-10	0.77219	-0.0032	0.0299	0.912011
2	795	Copper	Beta-defensin 119	rs2769264	1	151344741	84.7483	G	T		0.313	0.034	2.63027e-20	0.81138	-0.0427	0.0322	0.186209
2	796	Copper	Beta-defensin 119	rs1175550	1	3691528	38.2852	G	A		0.198	0.032	5.03002e-10	0.77219	0.0536	0.0299	0.0724436
2	796	Copper	Beta-defensin 119	rs2769264	1	151344741	84.7483	G	T		0.313	0.034	2.63027e-20	0.81138	-0.0156	0.0322	0.630957
2	797	Copper	Beta-defensin 121	rs1175550	1	3691528	38.2852	G	A		0.198	0.032	5.03002e-10	0.77219	-0.0127	0.0299	0.676083
2	797	Copper	Beta-defensin 121	rs2769264	1	151344741	84.7483	G	T		0.313	0.034	2.63027e-20	0.81138	0.0082	0.0322	0.794328
2	798	Copper	Beta-defensin 123	rs1175550	1	3691528	38.2852	G	A		0.198	0.032	5.03002e-10	0.77219	-0.0638	0.0299	0.0331131
2	798	Copper	Beta-defensin 123	rs2769264	1	151344741	84.7483	G	T		0.313	0.034	2.63027e-20	0.81138	-0.0229	0.0322	0.47863
2	799	Copper	Beta-defensin 125	rs1175550	1	3691528	38.2852	G	A		0.198	0.032	5.03002e-10	0.77219	-0.0192	0.0299	0.524807
2	799	Copper	Beta-defensin 125	rs2769264	1	151344741	84.7483	G	T		0.313	0.034	2.63027e-20	0.81138	0.0036	0.0322	0.912011
2	800	Copper	Beta-defensin 128	rs1175550	1	3691528	38.2852	G	A		0.198	0.032	5.03002e-10	0.77219	-0.0035	0.0299	0.912011
2	801	Copper	Beta-defensin 134	rs1175550	1	3691528	38.2852	G	A		0.198	0.032	5.03002e-10	0.77219	-0.0089	0.0299	0.758578
2	801	Copper	Beta-defensin 134	rs2769264	1	151344741	84.7483	G	T		0.313	0.034	2.63027e-20	0.81138	-0.0098	0.0322	0.758578
2	802	Copper	Beta-defensin 135	rs1175550	1	3691528	38.2852	G	A		0.198	0.032	5.03002e-10	0.77219	0.0089	0.0299	0.758578
2	802	Copper	Beta-defensin 135	rs2769264	1	151344741	84.7483	G	T		0.313	0.034	2.63027e-20	0.81138	0.0093	0.0322	0.776247
2	803	Copper	Beta-defensin 136	rs1175550	1	3691528	38.2852	G	A		0.198	0.032	5.03002e-10	0.77219	-0.021	0.0299	0.47863
2	803	Copper	Beta-defensin 136	rs2769264	1	151344741	84.7483	G	T		0.313	0.034	2.63027e-20	0.81138	0.054	0.0322	0.0933254
2	804	Copper	Beta-defensin 1	rs1175550	1	3691528	38.2852	G	A		0.198	0.032	5.03002e-10	0.77219	0.025	0.0299	0.40738
2	804	Copper	Beta-defensin 1	rs2769264	1	151344741	84.7483	G	T		0.313	0.034	2.63027e-20	0.81138	0.0219	0.0322	0.489779
2	805	Copper	Protein DEPP	rs1175550	1	3691528	38.2852	G	A		0.198	0.032	5.03002e-10	0.77219	-0.0269	0.0299	0.371535
2	805	Copper	Protein DEPP	rs2769264	1	151344741	84.7483	G	T		0.313	0.034	2.63027e-20	0.81138	0.002	0.0322	0.954993
2	806	Copper	Derlin-1	rs1175550	1	3691528	38.2852	G	A		0.198	0.032	5.03002e-10	0.77219	-0.0481	0.0299	0.107152
2	806	Copper	Derlin-1	rs2769264	1	151344741	84.7483	G	T		0.313	0.034	2.63027e-20	0.81138	-0.0531	0.0322	0.1
2	807	Copper	Desmin	rs1175550	1	3691528	38.2852	G	A		0.198	0.032	5.03002e-10	0.77219	-0.0184	0.0299	0.537032
2	807	Copper	Desmin	rs2769264	1	151344741	84.7483	G	T		0.313	0.034	2.63027e-20	0.81138	0	0.0322	1
2	808	Copper	Protein DGCR14	rs1175550	1	3691528	38.2852	G	A		0.198	0.032	5.03002e-10	0.77219	-0.0052	0.0299	0.870964
2	808	Copper	Protein DGCR14	rs2769264	1	151344741	84.7483	G	T		0.313	0.034	2.63027e-20	0.81138	-0.004	0.0322	0.891251
2	809	Copper	Integral membrane protein DGCR2/IDD	rs1175550	1	3691528	38.2852	G	A		0.198	0.032	5.03002e-10	0.77219	-0.0269	0.0299	0.371535
2	809	Copper	Integral membrane protein DGCR2/IDD	rs2769264	1	151344741	84.7483	G	T		0.313	0.034	2.63027e-20	0.81138	-0.0046	0.0322	0.891251
2	810	Copper	Protein DGCR6	rs1175550	1	3691528	38.2852	G	A		0.198	0.032	5.03002e-10	0.77219	-0.0197	0.0299	0.512861
2	810	Copper	Protein DGCR6	rs2769264	1	151344741	84.7483	G	T		0.313	0.034	2.63027e-20	0.81138	0.0025	0.0322	0.933254
2	811	Copper	Diacylglycerol kinase beta	rs1175550	1	3691528	38.2852	G	A		0.198	0.032	5.03002e-10	0.77219	-0.0178	0.0299	0.549541
2	811	Copper	Diacylglycerol kinase beta	rs2769264	1	151344741	84.7483	G	T		0.313	0.034	2.63027e-20	0.81138	0.0316	0.0322	0.323594
2	812	Copper	Dihydrofolate reductase	rs1175550	1	3691528	38.2852	G	A		0.198	0.032	5.03002e-10	0.77219	-0.0121	0.0299	0.691831
2	812	Copper	Dihydrofolate reductase	rs2769264	1	151344741	84.7483	G	T		0.313	0.034	2.63027e-20	0.81138	-0.0668	0.0322	0.0380189
2	813	Copper	Desert hedgehog protein N-product	rs1175550	1	3691528	38.2852	G	A		0.198	0.032	5.03002e-10	0.77219	0.0036	0.0299	0.912011
2	813	Copper	Desert hedgehog protein N-product	rs2769264	1	151344741	84.7483	G	T		0.313	0.034	2.63027e-20	0.81138	-0.0138	0.0322	0.660693
2	814	Copper	Pre-mRNA-splicing factor ATP-dependent RNA helicase PRP16	rs1175550	1	3691528	38.2852	G	A		0.198	0.032	5.03002e-10	0.77219	-0.0482	0.0299	0.107152
2	814	Copper	Pre-mRNA-splicing factor ATP-dependent RNA helicase PRP16	rs2769264	1	151344741	84.7483	G	T		0.313	0.034	2.63027e-20	0.81138	-0.0669	0.0321	0.0371535
2	815	Copper	Probable ATP-dependent RNA helicase DHX58	rs1175550	1	3691528	38.2852	G	A		0.198	0.032	5.03002e-10	0.77219	-0.0376	0.0299	0.20893
2	815	Copper	Probable ATP-dependent RNA helicase DHX58	rs2769264	1	151344741	84.7483	G	T		0.313	0.034	2.63027e-20	0.81138	-0.0371	0.0322	0.251189
2	816	Copper	ATP-dependent RNA helicase DHX8	rs1175550	1	3691528	38.2852	G	A		0.198	0.032	5.03002e-10	0.77219	0.0084	0.0299	0.776247
2	816	Copper	ATP-dependent RNA helicase DHX8	rs2769264	1	151344741	84.7483	G	T		0.313	0.034	2.63027e-20	0.81138	-0.0123	0.0322	0.707946
2	817	Copper	ATP-dependent RNA helicase A	rs1175550	1	3691528	38.2852	G	A		0.198	0.032	5.03002e-10	0.77219	-0.0224	0.0299	0.457088
2	817	Copper	ATP-dependent RNA helicase A	rs2769264	1	151344741	84.7483	G	T		0.313	0.034	2.63027e-20	0.81138	0.0561	0.0322	0.0812831
2	818	Copper	Diablo homolog, mitochondrial	rs1175550	1	3691528	38.2852	G	A		0.198	0.032	5.03002e-10	0.77219	0.0466	0.0299	0.120226
2	818	Copper	Diablo homolog, mitochondrial	rs2769264	1	151344741	84.7483	G	T		0.313	0.034	2.63027e-20	0.81138	0.009	0.0322	0.776247
2	819	Copper	Probable dimethyladenosine transferase	rs1175550	1	3691528	38.2852	G	A		0.198	0.032	5.03002e-10	0.77219	0.013	0.0299	0.660693
2	819	Copper	Probable dimethyladenosine transferase	rs2769264	1	151344741	84.7483	G	T		0.313	0.034	2.63027e-20	0.81138	0.0175	0.0322	0.588844
2	820	Copper	GTP-binding protein Di-Ras3	rs1175550	1	3691528	38.2852	G	A		0.198	0.032	5.03002e-10	0.77219	-0.0562	0.0299	0.060256
2	820	Copper	GTP-binding protein Di-Ras3	rs2769264	1	151344741	84.7483	G	T		0.313	0.034	2.63027e-20	0.81138	-0.0075	0.0322	0.812831
2	821	Copper	Dickkopf-related protein 1	rs1175550	1	3691528	38.2852	G	A		0.198	0.032	5.03002e-10	0.77219	-0.0098	0.0299	0.74131
2	821	Copper	Dickkopf-related protein 1	rs2769264	1	151344741	84.7483	G	T		0.313	0.034	2.63027e-20	0.81138	-0.0602	0.0322	0.0616595
2	822	Copper	Dickkopf-related protein 3	rs1175550	1	3691528	38.2852	G	A		0.198	0.032	5.03002e-10	0.77219	-0.0374	0.0299	0.20893
2	822	Copper	Dickkopf-related protein 3	rs2769264	1	151344741	84.7483	G	T		0.313	0.034	2.63027e-20	0.81138	0.0388	0.0322	0.229087
2	823	Copper	Dickkopf-related protein 4	rs1175550	1	3691528	38.2852	G	A		0.198	0.032	5.03002e-10	0.77219	-0.0209	0.0299	0.489779
2	823	Copper	Dickkopf-related protein 4	rs2769264	1	151344741	84.7483	G	T		0.313	0.034	2.63027e-20	0.81138	-0.0589	0.0322	0.0676083
2	824	Copper	Dickkopf-like protein 1	rs1175550	1	3691528	38.2852	G	A		0.198	0.032	5.03002e-10	0.77219	0.0366	0.0299	0.218776
2	825	Copper	Dihydrolipoyl dehydrogenase, mitochondrial	rs1175550	1	3691528	38.2852	G	A		0.198	0.032	5.03002e-10	0.77219	0.0046	0.0299	0.870964
2	825	Copper	Dihydrolipoyl dehydrogenase, mitochondrial	rs2769264	1	151344741	84.7483	G	T		0.313	0.034	2.63027e-20	0.81138	0.0563	0.0322	0.0794328
2	826	Copper	Disks large homolog 3	rs1175550	1	3691528	38.2852	G	A		0.198	0.032	5.03002e-10	0.77219	0.0009	0.0299	0.977237
[truncated: 83,466 more rows]

## Sheet: 3
Supplementary Table 3. MR results for all batches
[truncated: 29,105 more rows]

[truncated: 4 more sheets: 4, 5, 6, 7]
